# Supplementary material for: {Bis[2-(diphenyl­phosphino)phen­yl] ether-κ2 P:P′}(dimethyl 2,2′-biphenyl-4,4′-dicarboxyl­ate-κ2 N:N′)copper(I) hexa­fluorido­phosphate acetonitrile solvate
Source: Acta Crystallogr Sect E Struct Rep Online. 2009 Jul 4;65(Pt 8):m875. doi: 10.1107/S1600536809024982 (PMC2977378; doi:10.1107/S1600536809024982)
Supplement: Supplementary file 1 [file e-65-0m875-sup1.cif]

##############################################################################
###                                                                        ###
###        Electronic paper (Acta Crystallographica Section E)             ###
###                                                                        ###
##############################################################################
#                                                                            #
# This CIF contains the data in a paper accepted for publication in Acta     #
# Crystallographica Section E. It conforms to the requirements of Notes      #
# for Authors for Section E, and has been peer reviewed under the auspices   #
# of the IUCr Commission on Journals.                                        #
#                                                                            #
# Full details of the Crystallographic Information File format               #
# are given in the paper "The Crystallographic Information File (CIF):       #
# a New Standard Archive File for Crystallography" by S. R. Hall, F. H.      #
# Allen and I. D. Brown [Acta Cryst. (1991), A47, 655-685].                  #
#                                                                            #
# The current version of the core CIF dictionary is obtainable from          #
# ftp://ftp.iucr.org/pub/cif_core.dic. The current version number is 2.4.    #
#                                                                            #
# Software is freely available for graphical display of the structure(s) in  #
# this CIF.  For information consult the CIF home page http://www.iucr.org/  #
# cif/home.html                                                              #
#                                                                            #
# This file may be used for bona fide research purposes within the           #
# scientific community so long as proper attribution is given to the journal # 
# article from which it was obtained.                                        #
#                                                                            #
##############################################################################
                                             
data_global
_audit_creation_method     'SHELXL-97'
_journal_data_validation_number     ?
_journal_date_recd_electronic     2009-05-13
_journal_date_accepted     2009-06-29
_journal_name_full     'Acta Crystallographica, Section E'
_journal_year     2009
_journal_volume     65
_journal_issue      8
_journal_page_first     m875
_journal_page_last     m875
_journal_paper_category     QM
_journal_coeditor_code     CV2564
_publ_contact_author_name     'Prof. Yu-Guang Ma'
_publ_contact_author_address
;
State Key Laboratory of Supramolecular Structure and Materials,
College of Chemistry,
Jilin University
Changchun 130012
People's Republic of China
;
_publ_contact_author_email     ygma@jlu.edu.cn
_publ_contact_author_fax     '(86)431 85193421'
_publ_contact_author_phone     '(86)431 85168480'
_publ_section_title
;
{Bis[2-(diphenylphosphino)phenyl] ether-\k^2^<i>P</i>:<i>P</i>'}(dimethyl
2,2'-biphenyl-4,4'-dicarboxylate-\k^2^<i>N</i>:<i>N</i>')copper(I)
hexafluoridophosphate acetonitrile solvate
;
loop_
    _publ_author_name
    _publ_author_footnote
    _publ_author_address
    'Ai-Guo Yu' .
;
State Key Laboratory of Supramolecular Structure and Materials,
College of Chemistry,
Jilin University
Changchun 130012
People's Republic of China
;
    'Ming Zhang' .
;
State Key Laboratory of Supramolecular Structure and Materials,
College of Chemistry,
Jilin University
Changchun 130012
People's Republic of China
;
    'Guang-Di Yang' .
;
State Key Laboratory of Supramolecular Structure and Materials,
College of Chemistry,
Jilin University
Changchun 130012
People's Republic of China
;
    'Ling Ye' .
;
State Key Laboratory of Supramolecular Structure and Materials,
College of Chemistry,
Jilin University
Changchun 130012
People's Republic of China
;
    'Yu-Guang Ma' .
;
State Key Laboratory of Supramolecular Structure and Materials,
College of Chemistry,
Jilin University
Changchun 130012
People's Republic of China
;
data_I
_chemical_name_systematic
;
{Bis[2-(diphenylphosphino)phenyl] ether-\k^2^<i>P</i>:<i>P</i>'}(dimethyl
2,2'-biphenyl-4,4'-dicarboxylate-\k^2^<i>N</i>:<i>N</i>')copper(I)
hexafluoridophosphate acetonitrile solvate
;
_chemical_name_common     ?
_chemical_formula_moiety     'C50 H40 Cu N2 O5 P2 +, P F6 -, C2 H3 N'
_chemical_formula_sum     'C52 H43 Cu F6 N3 O5 P3'
_chemical_formula_iupac     '[Cu (C14 H12 N2 O4) (C36 H28 O P2)] P F6, C2 H3 N'
_chemical_formula_weight     1060.34
_chemical_melting_point     ?
_symmetry_cell_setting     triclinic
_symmetry_space_group_name_H-M     'P -1'
_symmetry_space_group_name_HALL     '-P 1'
loop_
    _symmetry_equiv_pos_as_xyz
    'x, y, z'
    '-x, -y, -z'
_cell_length_a     10.7163(16)
_cell_length_b     11.9178(12)
_cell_length_c     19.879(4)
_cell_angle_alpha     73.288(5)
_cell_angle_beta     88.410(5)
_cell_angle_gamma     79.863(4)
_cell_volume     2393.0(6)
_cell_formula_units_Z     2
_cell_measurement_reflns_used     9613
_cell_measurement_theta_min     1.07
_cell_measurement_theta_max     27.45
_cell_measurement_temperature     291(2)
_exptl_crystal_description     block
_exptl_crystal_colour     red
_exptl_crystal_size_max     0.18
_exptl_crystal_size_mid     0.10
_exptl_crystal_size_min     0.07
_exptl_crystal_density_diffrn     1.472
_exptl_crystal_density_meas     ?
_exptl_crystal_density_method     'not measured'
_exptl_crystal_F_000     1088
_exptl_absorpt_coefficient_mu     0.632
_exptl_absorpt_correction_type     multi-scan
_exptl_absorpt_process_details     '(ABSCOR; Higashi, 1995)'
_exptl_absorpt_correction_T_min     0.8947
_exptl_absorpt_correction_T_max     0.9571
_exptl_special_details
;
(See detailed section in the paper)
;
_diffrn_ambient_temperature     291(2)
_diffrn_radiation_type     MoK\a
_diffrn_radiation_wavelength     0.71069
_diffrn_radiation_source     'fine-focus sealed tube'
_diffrn_radiation_monochromator     graphite
_diffrn_measurement_device_type     'Rigaku R-AXIS RAPID'
_diffrn_measurement_method     \w
_diffrn_detector_area_resol_mean     ?
_diffrn_reflns_number     20165
_diffrn_reflns_av_R_equivalents     0.069
_diffrn_reflns_av_sigmaI/netI     0.1856
_diffrn_reflns_theta_min     1.07
_diffrn_reflns_theta_max     27.48
_diffrn_reflns_theta_full     27.48
_diffrn_measured_fraction_theta_max     0.965
_diffrn_measured_fraction_theta_full     0.965
_diffrn_reflns_limit_h_min     0
_diffrn_reflns_limit_h_max     13
_diffrn_reflns_limit_k_min     -14
_diffrn_reflns_limit_k_max     15
_diffrn_reflns_limit_l_min     -25
_diffrn_reflns_limit_l_max     25
_diffrn_standards_number     0
_diffrn_standards_interval_count     0
_diffrn_standards_interval_time     0
_diffrn_standards_decay_%     0
_refine_special_details
;
Refinement of <i>F</i>^2^ against ALL reflections. The weighted <i>R</i>-factor
<i>wR</i> and goodness of fit <i>S</i> are based on <i>F</i>^2^, conventional
<i>R</i>-factors <i>R</i> are based on <i>F</i>, with <i>F</i> set to zero for
negative <i>F</i>^2^. The threshold expression of <i>F</i>^2^ >
\s(<i>F</i>^2^) is used only for calculating <i>R</i>-factors(gt) <i>etc</i>.
and is not relevant to the choice of reflections for refinement.
<i>R</i>-factors based on <i>F</i>^2^ are statistically about twice as large
as those based on <i>F</i>, and <i>R</i>- factors based on ALL data will be
even larger.
;
_reflns_number_total     10580
_reflns_number_gt     5125
_reflns_threshold_expression     I>2\s(I)
_refine_ls_structure_factor_coef     Fsqd
_refine_ls_matrix_type     full
_refine_ls_R_factor_all     0.1267
_refine_ls_R_factor_gt     0.0523
_refine_ls_wR_factor_gt     0.0992
_refine_ls_wR_factor_ref     0.1410
_refine_ls_goodness_of_fit_ref     0.987
_refine_ls_restrained_S_all     0.987
_refine_ls_number_reflns     10580
_refine_ls_number_parameters     632
_refine_ls_number_restraints     0
_refine_ls_hydrogen_treatment     constr
_refine_ls_weighting_scheme     calc
_refine_ls_weighting_details
                 'calc w=1/[\s^2^(Fo^2^)+(0.0437P)^2^] where P=(Fo^2^+2Fc^2^)/3'
_atom_sites_solution_hydrogens     geom
_atom_sites_solution_primary     direct
_atom_sites_solution_secondary     difmap
_refine_ls_shift/su_max     0.000
_refine_ls_shift/su_mean     0.000
_refine_diff_density_max     0.508
_refine_diff_density_min     -0.593
_refine_ls_extinction_method     none
_refine_ls_extinction_coef     ?
loop_
    _atom_type_symbol
    _atom_type_description
    _atom_type_scat_dispersion_real
    _atom_type_scat_dispersion_imag
    _atom_type_scat_source
    'C' 'C' 0.0033 0.0016
                         'International Tables Vol C Tables 4.2.6.8 and 6.1.1.4'
    'H' 'H' 0.0000 0.0000
                         'International Tables Vol C Tables 4.2.6.8 and 6.1.1.4'
    'Cu' 'Cu' 0.3201 1.2651
                         'International Tables Vol C Tables 4.2.6.8 and 6.1.1.4'
    'P' 'P' 0.1023 0.0942
                         'International Tables Vol C Tables 4.2.6.8 and 6.1.1.4'
    'F' 'F' 0.0171 0.0103
                         'International Tables Vol C Tables 4.2.6.8 and 6.1.1.4'
    'N' 'N' 0.0061 0.0033
                         'International Tables Vol C Tables 4.2.6.8 and 6.1.1.4'
    'O' 'O' 0.0106 0.0060
                         'International Tables Vol C Tables 4.2.6.8 and 6.1.1.4'
_computing_data_collection     'RAPID-AUTO (Rigaku, 1998)'
_computing_cell_refinement     'RAPID-AUTO (Rigaku, 1998)'
_computing_data_reduction     'CrystalStructure (Rigaku/MSC & Rigaku, 2002)'
_computing_structure_solution     'SHELXS97 (Sheldrick, 2008)'
_computing_structure_refinement     'SHELXL97 (Sheldrick, 2008)'
_computing_molecular_graphics     'PLATON (Spek, 2009)'
_computing_publication_material     'SHELXL97 (Sheldrick, 2008)'
loop_
    _atom_site_type_symbol
    _atom_site_label
    _atom_site_fract_x
    _atom_site_fract_y
    _atom_site_fract_z
    _atom_site_U_iso_or_equiv
    _atom_site_adp_type
    _atom_site_calc_flag
    _atom_site_refinement_flags
    _atom_site_occupancy
    _atom_site_disorder_assembly
    _atom_site_disorder_group
    C C51 0.6814(7) 0.7193(6) 0.3887(3) 0.0479(17) Uani d . 1 . .
    Cu Cu1 0.06564(6) 0.10575(5) 0.25353(3) 0.02056(16) Uani d . 1 . .
    F F1 0.5125(3) 0.6034(3) 0.22930(18) 0.0521(9) Uani d . 1 . .
    F F2 0.6796(3) 0.6833(2) 0.17910(15) 0.0407(8) Uani d . 1 . .
    F F3 0.7751(3) 0.5018(3) 0.17083(18) 0.0566(10) Uani d . 1 . .
    F F4 0.5795(4) 0.5795(3) 0.12452(16) 0.0574(10) Uani d . 1 . .
    F F5 0.7092(3) 0.5259(3) 0.27506(15) 0.0486(9) Uani d . 1 . .
    F F6 0.6081(3) 0.4229(2) 0.22121(16) 0.0462(9) Uani d . 1 . .
    P P1 0.00627(12) 0.06619(10) 0.15539(6) 0.0197(3) Uani d . 1 . .
    P P2 0.22917(12) 0.20575(11) 0.23499(6) 0.0197(3) Uani d . 1 . .
    P P3 0.64319(14) 0.55331(12) 0.19925(7) 0.0295(3) Uani d . 1 . .
    N N1 0.1019(4) -0.0566(3) 0.33146(19) 0.0212(9) Uani d . 1 . .
    N N2 -0.0701(4) 0.1398(3) 0.32392(18) 0.0210(9) Uani d . 1 . .
    N N3 0.7574(6) 0.7774(5) 0.3895(3) 0.0604(16) Uani d . 1 . .
    O O1 0.2117(4) -0.4602(3) 0.5059(2) 0.0562(13) Uani d . 1 . .
    O O2 0.0392(4) -0.3704(3) 0.54642(18) 0.0407(10) Uani d . 1 . .
    O O3 -0.3613(4) 0.0578(3) 0.52117(18) 0.0419(10) Uani d . 1 . .
    O O4 -0.4075(4) 0.2579(3) 0.48518(19) 0.0407(10) Uani d . 1 . .
    O O5 0.2759(3) 0.0032(3) 0.16853(15) 0.0213(7) Uani d . 1 . .
    C C1 -0.1549(5) 0.2395(4) 0.3183(2) 0.0255(12) Uani d . 1 . .
    H H1A -0.1516 0.3044 0.2792 0.031 Uiso calc R 1 . .
    C C2 -0.2474(5) 0.2518(4) 0.3673(2) 0.0273(12) Uani d . 1 . .
    H H2A -0.3041 0.3228 0.3614 0.033 Uiso calc R 1 . .
    C C3 -0.2522(5) 0.1548(4) 0.4253(3) 0.0272(12) Uani d . 1 . .
    C C4 -0.1664(5) 0.0515(4) 0.4317(2) 0.0265(12) Uani d . 1 . .
    H H4A -0.1694 -0.0144 0.4702 0.032 Uiso calc R 1 . .
    C C5 -0.0747(4) 0.0450(4) 0.3809(2) 0.0213(11) Uani d . 1 . .
    C C6 0.0201(4) -0.0628(4) 0.3854(2) 0.0217(11) Uani d . 1 . .
    C C7 0.0276(5) -0.1665(4) 0.4413(2) 0.0264(12) Uani d . 1 . .
    H H7A -0.0276 -0.1695 0.4785 0.032 Uiso calc R 1 . .
    C C8 0.1182(5) -0.2651(4) 0.4408(3) 0.0270(12) Uani d . 1 . .
    C C9 0.1982(5) -0.2586(4) 0.3845(3) 0.0294(12) Uani d . 1 . .
    H H9A 0.2591 -0.3237 0.3828 0.035 Uiso calc R 1 . .
    C C10 0.1858(5) -0.1539(4) 0.3314(3) 0.0263(12) Uani d . 1 . .
    H H10A 0.2387 -0.1504 0.2932 0.032 Uiso calc R 1 . .
    C C11 -0.3490(5) 0.1656(5) 0.4802(3) 0.0305(13) Uani d . 1 . .
    C C12 -0.4542(5) 0.0575(5) 0.5763(3) 0.0490(17) Uani d . 1 . .
    H H12A -0.4567 -0.0231 0.6032 0.073 Uiso calc R 1 . .
    H H12B -0.5363 0.0947 0.5553 0.073 Uiso calc R 1 . .
    H H12C -0.4306 0.1006 0.6065 0.073 Uiso calc R 1 . .
    C C13 0.1292(5) -0.3773(4) 0.5004(3) 0.0314(13) Uani d . 1 . .
    C C14 0.0418(6) -0.4757(5) 0.6060(3) 0.0492(17) Uani d . 1 . .
    H H14A -0.0268 -0.4619 0.6363 0.074 Uiso calc R 1 . .
    H H14B 0.1209 -0.4926 0.6314 0.074 Uiso calc R 1 . .
    H H14C 0.0329 -0.5422 0.5894 0.074 Uiso calc R 1 . .
    C C15 -0.1493(4) 0.1290(4) 0.1134(2) 0.0203(10) Uani d . 1 . .
    C C16 -0.2012(5) 0.0822(4) 0.0659(3) 0.0271(12) Uani d . 1 . .
    H H16A -0.1584 0.0129 0.0575 0.032 Uiso calc R 1 . .
    C C17 -0.3145(5) 0.1373(4) 0.0318(3) 0.0302(12) Uani d . 1 . .
    H H17A -0.3479 0.1057 0.0001 0.036 Uiso calc R 1 . .
    C C18 -0.3800(5) 0.2417(4) 0.0447(3) 0.0261(12) Uani d . 1 . .
    H H18A -0.4562 0.2798 0.0208 0.031 Uiso calc R 1 . .
    C C19 -0.3319(5) 0.2883(4) 0.0927(3) 0.0247(11) Uani d . 1 . .
    H H19A -0.3759 0.3566 0.1019 0.030 Uiso calc R 1 . .
    C C20 -0.2162(4) 0.2311(4) 0.1269(2) 0.0206(11) Uani d . 1 . .
    H H20A -0.1833 0.2617 0.1593 0.025 Uiso calc R 1 . .
    C C21 0.0181(4) -0.0960(4) 0.1721(2) 0.0212(11) Uani d . 1 . .
    C C22 -0.0564(5) -0.1527(4) 0.2250(3) 0.0274(12) Uani d . 1 . .
    H H22A -0.1118 -0.1081 0.2483 0.033 Uiso calc R 1 . .
    C C23 -0.0490(5) -0.2751(4) 0.2433(3) 0.0305(13) Uani d . 1 . .
    H H23A -0.1009 -0.3120 0.2778 0.037 Uiso calc R 1 . .
    C C24 0.0349(5) -0.3415(4) 0.2104(3) 0.0351(14) Uani d . 1 . .
    H H24A 0.0398 -0.4236 0.2230 0.042 Uiso calc R 1 . .
    C C25 0.1122(5) -0.2881(4) 0.1590(3) 0.0338(13) Uani d . 1 . .
    H H25A 0.1704 -0.3339 0.1377 0.041 Uiso calc R 1 . .
    C C26 0.1023(5) -0.1651(4) 0.1394(3) 0.0264(12) Uani d . 1 . .
    H H26A 0.1526 -0.1286 0.1039 0.032 Uiso calc R 1 . .
    C C27 0.1159(5) 0.1071(4) 0.0842(2) 0.0198(11) Uani d . 1 . .
    C C28 0.0783(5) 0.1778(4) 0.0161(2) 0.0210(11) Uani d . 1 . .
    H H28A -0.0072 0.2015 0.0034 0.025 Uiso calc R 1 . .
    C C29 0.1711(5) 0.2126(4) -0.0326(2) 0.0256(12) Uani d . 1 . .
    H H29A 0.1464 0.2599 -0.0779 0.031 Uiso calc R 1 . .
    C C30 0.2969(5) 0.1785(4) -0.0150(3) 0.0294(12) Uani d . 1 . .
    H H30A 0.3569 0.2026 -0.0483 0.035 Uiso calc R 1 . .
    C C31 0.3356(5) 0.1087(4) 0.0516(2) 0.0224(11) Uani d . 1 . .
    H H31A 0.4214 0.0848 0.0637 0.027 Uiso calc R 1 . .
    C C32 0.2443(4) 0.0747(4) 0.1003(2) 0.0187(10) Uani d . 1 . .
    C C33 0.3828(4) 0.1127(4) 0.2280(2) 0.0203(11) Uani d . 1 . .
    C C34 0.3867(4) 0.0176(4) 0.1984(2) 0.0212(11) Uani d . 1 . .
    C C35 0.4954(5) -0.0657(4) 0.2003(3) 0.0290(12) Uani d . 1 . .
    H H35A 0.4948 -0.1295 0.1823 0.035 Uiso calc R 1 . .
    C C36 0.6040(5) -0.0515(5) 0.2294(3) 0.0333(13) Uani d . 1 . .
    H H36A 0.6776 -0.1069 0.2311 0.040 Uiso calc R 1 . .
    C C37 0.6069(5) 0.0432(4) 0.2564(3) 0.0302(12) Uani d . 1 . .
    H H37A 0.6824 0.0524 0.2743 0.036 Uiso calc R 1 . .
    C C38 0.4964(5) 0.1241(4) 0.2564(2) 0.0250(11) Uani d . 1 . .
    H H38A 0.4980 0.1865 0.2756 0.030 Uiso calc R 1 . .
    C C39 0.2108(5) 0.3287(4) 0.1550(2) 0.0213(11) Uani d . 1 . .
    C C40 0.3114(5) 0.3613(4) 0.1123(3) 0.0315(13) Uani d . 1 . .
    H H40A 0.3930 0.3185 0.1238 0.038 Uiso calc R 1 . .
    C C41 0.2893(5) 0.4575(4) 0.0528(3) 0.0365(14) Uani d . 1 . .
    H H41A 0.3562 0.4788 0.0240 0.044 Uiso calc R 1 . .
    C C42 0.1698(5) 0.5215(4) 0.0363(3) 0.0351(14) Uani d . 1 . .
    H H42A 0.1561 0.5863 -0.0038 0.042 Uiso calc R 1 . .
    C C43 0.0689(5) 0.4908(4) 0.0784(3) 0.0288(12) Uani d . 1 . .
    H H43A -0.0121 0.5350 0.0669 0.035 Uiso calc R 1 . .
    C C44 0.0894(5) 0.3943(4) 0.1376(2) 0.0228(11) Uani d . 1 . .
    H H44A 0.0219 0.3731 0.1660 0.027 Uiso calc R 1 . .
    C C45 0.2621(4) 0.2768(4) 0.3017(2) 0.0213(11) Uani d . 1 . .
    C C46 0.3170(5) 0.3784(4) 0.2882(3) 0.0322(13) Uani d . 1 . .
    H H46A 0.3342 0.4174 0.2421 0.039 Uiso calc R 1 . .
    C C47 0.3466(5) 0.4232(5) 0.3421(3) 0.0371(14) Uani d . 1 . .
    H H47A 0.3832 0.4912 0.3317 0.044 Uiso calc R 1 . .
    C C48 0.3217(5) 0.3667(5) 0.4107(3) 0.0353(13) Uani d . 1 . .
    H H48A 0.3416 0.3958 0.4470 0.042 Uiso calc R 1 . .
    C C49 0.2667(5) 0.2661(5) 0.4247(3) 0.0356(13) Uani d . 1 . .
    H H49A 0.2487 0.2281 0.4708 0.043 Uiso calc R 1 . .
    C C50 0.2382(5) 0.2212(4) 0.3718(3) 0.0292(12) Uani d . 1 . .
    H H50A 0.2024 0.1527 0.3828 0.035 Uiso calc R 1 . .
    C C52 0.5815(6) 0.6510(6) 0.3872(3) 0.0615(19) Uani d . 1 . .
    H H52A 0.5195 0.6627 0.4215 0.092 Uiso calc R 1 . .
    H H52B 0.6176 0.5680 0.3979 0.092 Uiso calc R 1 . .
    H H52C 0.5417 0.6773 0.3414 0.092 Uiso calc R 1 . .
loop_
    _atom_site_aniso_label
    _atom_site_aniso_U_11
    _atom_site_aniso_U_22
    _atom_site_aniso_U_33
    _atom_site_aniso_U_12
    _atom_site_aniso_U_13
    _atom_site_aniso_U_23
    C51 0.045(4) 0.065(5) 0.028(3) 0.016(4) 0.001(3) -0.020(3)
    Cu1 0.0201(3) 0.0210(3) 0.0187(3) -0.0018(3) 0.0035(3) -0.0041(3)
    F1 0.039(2) 0.050(2) 0.064(2) 0.0011(17) 0.0155(18) -0.0172(18)
    F2 0.051(2) 0.0241(15) 0.0433(19) -0.0080(15) 0.0036(16) -0.0033(14)
    F3 0.050(2) 0.049(2) 0.073(3) -0.0006(17) 0.026(2) -0.0271(19)
    F4 0.085(3) 0.050(2) 0.0334(19) -0.011(2) -0.0143(19) -0.0051(16)
    F5 0.068(3) 0.0371(17) 0.0332(18) 0.0031(17) -0.0140(17) -0.0039(15)
    F6 0.058(2) 0.0294(16) 0.051(2) -0.0155(16) 0.0066(18) -0.0073(15)
    P1 0.0176(7) 0.0206(6) 0.0192(6) -0.0010(5) 0.0022(5) -0.0050(5)
    P2 0.0185(7) 0.0219(6) 0.0180(6) -0.0022(5) 0.0019(5) -0.0057(5)
    P3 0.0339(9) 0.0251(7) 0.0272(7) -0.0016(6) 0.0035(7) -0.0061(6)
    N1 0.019(2) 0.023(2) 0.017(2) 0.0035(18) 0.0004(17) -0.0040(17)
    N2 0.022(2) 0.020(2) 0.017(2) -0.0009(18) 0.0035(18) -0.0023(17)
    N3 0.056(4) 0.068(4) 0.042(3) 0.013(3) -0.001(3) -0.006(3)
    O1 0.079(4) 0.028(2) 0.042(2) 0.025(2) 0.007(2) 0.0002(19)
    O2 0.038(2) 0.032(2) 0.033(2) 0.0030(18) 0.0040(19) 0.0133(18)
    O3 0.045(3) 0.037(2) 0.031(2) 0.0039(19) 0.0225(19) 0.0013(18)
    O4 0.043(3) 0.036(2) 0.035(2) 0.0113(19) 0.0118(19) -0.0103(18)
    O5 0.0191(19) 0.0252(17) 0.0189(17) -0.0047(15) 0.0013(15) -0.0048(15)
    C1 0.028(3) 0.022(3) 0.021(3) 0.001(2) 0.001(2) -0.001(2)
    C2 0.026(3) 0.023(3) 0.026(3) 0.008(2) 0.000(2) -0.004(2)
    C3 0.030(3) 0.028(3) 0.025(3) -0.004(2) 0.009(2) -0.012(2)
    C4 0.026(3) 0.028(3) 0.020(3) 0.000(2) 0.002(2) -0.001(2)
    C5 0.020(3) 0.023(2) 0.019(2) -0.001(2) 0.000(2) -0.005(2)
    C6 0.022(3) 0.021(2) 0.022(3) -0.004(2) 0.001(2) -0.005(2)
    C7 0.033(3) 0.027(3) 0.015(2) -0.003(2) 0.003(2) -0.001(2)
    C8 0.029(3) 0.023(3) 0.024(3) 0.005(2) -0.008(2) -0.003(2)
    C9 0.031(3) 0.018(2) 0.031(3) 0.008(2) -0.001(3) -0.002(2)
    C10 0.023(3) 0.028(3) 0.026(3) 0.002(2) 0.004(2) -0.009(2)
    C11 0.025(3) 0.039(3) 0.025(3) -0.002(3) 0.004(2) -0.008(3)
    C12 0.040(4) 0.058(4) 0.036(3) 0.003(3) 0.023(3) -0.002(3)
    C13 0.041(4) 0.028(3) 0.026(3) -0.007(3) -0.003(3) -0.008(2)
    C14 0.054(4) 0.042(3) 0.034(3) -0.004(3) 0.002(3) 0.015(3)
    C15 0.020(3) 0.019(2) 0.018(2) -0.003(2) 0.004(2) -0.001(2)
    C16 0.021(3) 0.030(3) 0.034(3) -0.001(2) 0.003(2) -0.018(2)
    C17 0.023(3) 0.040(3) 0.034(3) -0.008(3) -0.003(2) -0.019(3)
    C18 0.012(3) 0.034(3) 0.033(3) -0.003(2) 0.000(2) -0.010(2)
    C19 0.019(3) 0.018(2) 0.033(3) 0.000(2) 0.003(2) -0.003(2)
    C20 0.021(3) 0.020(2) 0.021(2) -0.005(2) 0.001(2) -0.006(2)
    C21 0.021(3) 0.019(2) 0.023(3) -0.002(2) -0.003(2) -0.005(2)
    C22 0.024(3) 0.027(3) 0.032(3) -0.004(2) 0.006(2) -0.009(2)
    C23 0.038(3) 0.022(3) 0.028(3) -0.011(2) 0.001(3) 0.000(2)
    C24 0.048(4) 0.020(3) 0.036(3) -0.009(3) -0.002(3) -0.004(2)
    C25 0.041(4) 0.025(3) 0.037(3) -0.001(3) 0.003(3) -0.016(3)
    C26 0.028(3) 0.028(3) 0.027(3) -0.007(2) 0.007(2) -0.012(2)
    C27 0.027(3) 0.012(2) 0.020(2) -0.001(2) 0.003(2) -0.007(2)
    C28 0.019(3) 0.023(2) 0.022(3) -0.003(2) 0.000(2) -0.008(2)
    C29 0.033(3) 0.023(3) 0.018(2) -0.003(2) 0.002(2) -0.004(2)
    C30 0.031(3) 0.031(3) 0.027(3) -0.011(2) 0.013(3) -0.008(2)
    C31 0.017(3) 0.027(3) 0.023(3) -0.004(2) 0.001(2) -0.008(2)
    C32 0.020(3) 0.018(2) 0.017(2) -0.003(2) 0.000(2) -0.003(2)
    C33 0.017(3) 0.021(2) 0.019(2) -0.001(2) 0.001(2) -0.002(2)
    C34 0.020(3) 0.022(2) 0.018(2) -0.004(2) 0.002(2) 0.000(2)
    C35 0.024(3) 0.029(3) 0.034(3) 0.002(2) 0.002(2) -0.013(2)
    C36 0.021(3) 0.035(3) 0.039(3) 0.004(2) -0.001(3) -0.008(3)
    C37 0.015(3) 0.042(3) 0.030(3) -0.001(2) -0.006(2) -0.006(3)
    C38 0.028(3) 0.025(3) 0.021(3) -0.008(2) 0.004(2) -0.004(2)
    C39 0.025(3) 0.020(2) 0.021(2) -0.004(2) 0.002(2) -0.008(2)
    C40 0.026(3) 0.028(3) 0.030(3) 0.005(2) 0.006(2) 0.003(2)
    C41 0.035(4) 0.027(3) 0.039(3) -0.001(3) 0.010(3) -0.001(3)
    C42 0.050(4) 0.023(3) 0.028(3) -0.005(3) 0.001(3) -0.002(2)
    C43 0.025(3) 0.021(3) 0.036(3) 0.004(2) -0.010(3) -0.005(2)
    C44 0.020(3) 0.023(2) 0.026(3) -0.004(2) 0.000(2) -0.007(2)
    C45 0.016(3) 0.025(3) 0.023(3) -0.001(2) 0.000(2) -0.009(2)
    C46 0.034(3) 0.033(3) 0.032(3) -0.008(3) 0.006(3) -0.011(3)
    C47 0.043(4) 0.033(3) 0.039(3) -0.009(3) 0.003(3) -0.013(3)
    C48 0.036(3) 0.042(3) 0.034(3) 0.000(3) -0.006(3) -0.022(3)
    C49 0.035(3) 0.045(3) 0.028(3) -0.001(3) 0.001(3) -0.016(3)
    C50 0.030(3) 0.029(3) 0.029(3) -0.006(2) 0.002(2) -0.009(2)
    C52 0.044(4) 0.085(5) 0.057(4) 0.011(4) -0.006(4) -0.034(4)
_geom_special_details
;
All e.s.d.'s (except the e.s.d. in the dihedral angle between two l.s. planes)
are estimated using the full covariance matrix. The cell e.s.d.'s are taken
into account individually in the estimation of e.s.d.'s in distances, angles
and torsion angles; correlations between e.s.d.'s in cell parameters are only
used when they are defined by crystal symmetry. An approximate (isotropic)
treatment of cell e.s.d.'s is used for estimating e.s.d.'s involving l.s.
planes.
;
loop_
    _geom_bond_atom_site_label_1
    _geom_bond_atom_site_label_2
    _geom_bond_site_symmetry_2
    _geom_bond_distance
    _geom_bond_publ_flag
    C51 N3 . 1.162(8) ?
    C51 C52 . 1.460(9) ?
    Cu1 N2 . 2.060(4) ?
    Cu1 N1 . 2.083(4) ?
    Cu1 P2 . 2.2526(14) ?
    Cu1 P1 . 2.2665(14) ?
    F1 P3 . 1.593(3) ?
    F2 P3 . 1.600(3) ?
    F3 P3 . 1.595(3) ?
    F4 P3 . 1.576(3) ?
    F5 P3 . 1.604(3) ?
    F6 P3 . 1.599(3) ?
    P1 C15 . 1.820(5) ?
    P1 C27 . 1.825(4) ?
    P1 C21 . 1.846(4) ?
    P2 C39 . 1.814(5) ?
    P2 C45 . 1.837(5) ?
    P2 C33 . 1.842(5) ?
    N1 C10 . 1.337(6) ?
    N1 C6 . 1.359(5) ?
    N2 C1 . 1.341(6) ?
    N2 C5 . 1.358(5) ?
    O1 C13 . 1.186(6) ?
    O2 C13 . 1.319(6) ?
    O2 C14 . 1.453(5) ?
    O3 C11 . 1.335(6) ?
    O3 C12 . 1.459(6) ?
    O4 C11 . 1.195(6) ?
    O5 C32 . 1.393(5) ?
    O5 C34 . 1.401(5) ?
    C1 C2 . 1.390(6) ?
    C1 H1A . 0.9300 ?
    C2 C3 . 1.386(6) ?
    C2 H2A . 0.9300 ?
    C3 C4 . 1.376(6) ?
    C3 C11 . 1.501(6) ?
    C4 C5 . 1.399(6) ?
    C4 H4A . 0.9300 ?
    C5 C6 . 1.473(6) ?
    C6 C7 . 1.396(6) ?
    C7 C8 . 1.389(6) ?
    C7 H7A . 0.9300 ?
    C8 C9 . 1.383(7) ?
    C8 C13 . 1.500(7) ?
    C9 C10 . 1.372(6) ?
    C9 H9A . 0.9300 ?
    C10 H10A . 0.9300 ?
    C12 H12A . 0.9600 ?
    C12 H12B . 0.9600 ?
    C12 H12C . 0.9600 ?
    C14 H14A . 0.9600 ?
    C14 H14B . 0.9600 ?
    C14 H14C . 0.9600 ?
    C15 C20 . 1.393(6) ?
    C15 C16 . 1.397(7) ?
    C16 C17 . 1.369(7) ?
    C16 H16A . 0.9300 ?
    C17 C18 . 1.404(7) ?
    C17 H17A . 0.9300 ?
    C18 C19 . 1.385(7) ?
    C18 H18A . 0.9300 ?
    C19 C20 . 1.395(6) ?
    C19 H19A . 0.9300 ?
    C20 H20A . 0.9300 ?
    C21 C26 . 1.389(6) ?
    C21 C22 . 1.390(6) ?
    C22 C23 . 1.386(6) ?
    C22 H22A . 0.9300 ?
    C23 C24 . 1.369(7) ?
    C23 H23A . 0.9300 ?
    C24 C25 . 1.378(7) ?
    C24 H24A . 0.9300 ?
    C25 C26 . 1.389(6) ?
    C25 H25A . 0.9300 ?
    C26 H26A . 0.9300 ?
    C27 C32 . 1.383(6) ?
    C27 C28 . 1.400(6) ?
    C28 C29 . 1.400(6) ?
    C28 H28A . 0.9300 ?
    C29 C30 . 1.362(7) ?
    C29 H29A . 0.9300 ?
    C30 C31 . 1.377(6) ?
    C30 H30A . 0.9300 ?
    C31 C32 . 1.385(6) ?
    C31 H31A . 0.9300 ?
    C33 C38 . 1.401(7) ?
    C33 C34 . 1.413(6) ?
    C34 C35 . 1.385(6) ?
    C35 C36 . 1.370(7) ?
    C35 H35A . 0.9300 ?
    C36 C37 . 1.387(7) ?
    C36 H36A . 0.9300 ?
    C37 C38 . 1.390(7) ?
    C37 H37A . 0.9300 ?
    C38 H38A . 0.9300 ?
    C39 C44 . 1.391(6) ?
    C39 C40 . 1.392(6) ?
    C40 C41 . 1.381(7) ?
    C40 H40A . 0.9300 ?
    C41 C42 . 1.366(7) ?
    C41 H41A . 0.9300 ?
    C42 C43 . 1.385(7) ?
    C42 H42A . 0.9300 ?
    C43 C44 . 1.380(6) ?
    C43 H43A . 0.9300 ?
    C44 H44A . 0.9300 ?
    C45 C46 . 1.393(6) ?
    C45 C50 . 1.399(6) ?
    C46 C47 . 1.393(7) ?
    C46 H46A . 0.9300 ?
    C47 C48 . 1.379(7) ?
    C47 H47A . 0.9300 ?
    C48 C49 . 1.382(7) ?
    C48 H48A . 0.9300 ?
    C49 C50 . 1.372(7) ?
    C49 H49A . 0.9300 ?
    C50 H50A . 0.9300 ?
    C52 H52A . 0.9600 ?
    C52 H52B . 0.9600 ?
    C52 H52C . 0.9600 ?
loop_
    _geom_angle_atom_site_label_1
    _geom_angle_atom_site_label_2
    _geom_angle_atom_site_label_3
    _geom_angle_site_symmetry_1
    _geom_angle_site_symmetry_3
    _geom_angle
    _geom_angle_publ_flag
    N3 C51 C52 . . 177.5(7) ?
    N2 Cu1 N1 . . 80.69(14) ?
    N2 Cu1 P2 . . 118.87(11) ?
    N1 Cu1 P2 . . 113.94(11) ?
    N2 Cu1 P1 . . 119.29(12) ?
    N1 Cu1 P1 . . 106.56(11) ?
    P2 Cu1 P1 . . 112.38(5) ?
    C15 P1 C27 . . 103.6(2) ?
    C15 P1 C21 . . 104.4(2) ?
    C27 P1 C21 . . 104.0(2) ?
    C15 P1 Cu1 . . 122.05(16) ?
    C27 P1 Cu1 . . 111.41(16) ?
    C21 P1 Cu1 . . 109.74(16) ?
    C39 P2 C45 . . 102.6(2) ?
    C39 P2 C33 . . 105.4(2) ?
    C45 P2 C33 . . 103.0(2) ?
    C39 P2 Cu1 . . 113.39(16) ?
    C45 P2 Cu1 . . 117.33(15) ?
    C33 P2 Cu1 . . 113.64(15) ?
    F4 P3 F1 . . 91.1(2) ?
    F4 P3 F3 . . 90.0(2) ?
    F1 P3 F3 . . 178.8(2) ?
    F4 P3 F6 . . 90.00(18) ?
    F1 P3 F6 . . 90.30(18) ?
    F3 P3 F6 . . 89.34(17) ?
    F4 P3 F2 . . 91.34(18) ?
    F1 P3 F2 . . 89.61(17) ?
    F3 P3 F2 . . 90.72(17) ?
    F6 P3 F2 . . 178.66(19) ?
    F4 P3 F5 . . 179.4(2) ?
    F1 P3 F5 . . 89.45(19) ?
    F3 P3 F5 . . 89.4(2) ?
    F6 P3 F5 . . 89.90(17) ?
    F2 P3 F5 . . 88.76(17) ?
    C10 N1 C6 . . 118.5(4) ?
    C10 N1 Cu1 . . 128.4(3) ?
    C6 N1 Cu1 . . 112.9(3) ?
    C1 N2 C5 . . 118.2(4) ?
    C1 N2 Cu1 . . 128.3(3) ?
    C5 N2 Cu1 . . 113.4(3) ?
    C13 O2 C14 . . 115.8(4) ?
    C11 O3 C12 . . 115.0(4) ?
    C32 O5 C34 . . 116.3(3) ?
    N2 C1 C2 . . 123.9(4) ?
    N2 C1 H1A . . 118.0 ?
    C2 C1 H1A . . 118.0 ?
    C3 C2 C1 . . 117.8(4) ?
    C3 C2 H2A . . 121.1 ?
    C1 C2 H2A . . 121.1 ?
    C4 C3 C2 . . 119.0(4) ?
    C4 C3 C11 . . 121.7(4) ?
    C2 C3 C11 . . 119.3(5) ?
    C3 C4 C5 . . 120.5(4) ?
    C3 C4 H4A . . 119.7 ?
    C5 C4 H4A . . 119.7 ?
    N2 C5 C4 . . 120.5(4) ?
    N2 C5 C6 . . 116.6(4) ?
    C4 C5 C6 . . 122.9(4) ?
    N1 C6 C7 . . 120.8(4) ?
    N1 C6 C5 . . 116.2(4) ?
    C7 C6 C5 . . 122.9(4) ?
    C8 C7 C6 . . 119.3(4) ?
    C8 C7 H7A . . 120.3 ?
    C6 C7 H7A . . 120.3 ?
    C9 C8 C7 . . 119.2(4) ?
    C9 C8 C13 . . 120.3(4) ?
    C7 C8 C13 . . 120.5(5) ?
    C10 C9 C8 . . 118.5(4) ?
    C10 C9 H9A . . 120.8 ?
    C8 C9 H9A . . 120.8 ?
    N1 C10 C9 . . 123.6(4) ?
    N1 C10 H10A . . 118.2 ?
    C9 C10 H10A . . 118.2 ?
    O4 C11 O3 . . 125.5(4) ?
    O4 C11 C3 . . 124.4(5) ?
    O3 C11 C3 . . 110.2(4) ?
    O3 C12 H12A . . 109.5 ?
    O3 C12 H12B . . 109.5 ?
    H12A C12 H12B . . 109.5 ?
    O3 C12 H12C . . 109.5 ?
    H12A C12 H12C . . 109.5 ?
    H12B C12 H12C . . 109.5 ?
    O1 C13 O2 . . 124.7(5) ?
    O1 C13 C8 . . 123.3(5) ?
    O2 C13 C8 . . 111.9(5) ?
    O2 C14 H14A . . 109.5 ?
    O2 C14 H14B . . 109.5 ?
    H14A C14 H14B . . 109.5 ?
    O2 C14 H14C . . 109.5 ?
    H14A C14 H14C . . 109.5 ?
    H14B C14 H14C . . 109.5 ?
    C20 C15 C16 . . 118.9(4) ?
    C20 C15 P1 . . 118.2(4) ?
    C16 C15 P1 . . 122.8(4) ?
    C17 C16 C15 . . 120.8(5) ?
    C17 C16 H16A . . 119.6 ?
    C15 C16 H16A . . 119.6 ?
    C16 C17 C18 . . 119.9(5) ?
    C16 C17 H17A . . 120.1 ?
    C18 C17 H17A . . 120.1 ?
    C19 C18 C17 . . 120.4(5) ?
    C19 C18 H18A . . 119.8 ?
    C17 C18 H18A . . 119.8 ?
    C18 C19 C20 . . 118.9(4) ?
    C18 C19 H19A . . 120.5 ?
    C20 C19 H19A . . 120.5 ?
    C15 C20 C19 . . 121.0(4) ?
    C15 C20 H20A . . 119.5 ?
    C19 C20 H20A . . 119.5 ?
    C26 C21 C22 . . 118.4(4) ?
    C26 C21 P1 . . 124.5(4) ?
    C22 C21 P1 . . 116.8(3) ?
    C23 C22 C21 . . 120.7(5) ?
    C23 C22 H22A . . 119.7 ?
    C21 C22 H22A . . 119.7 ?
    C24 C23 C22 . . 119.8(5) ?
    C24 C23 H23A . . 120.1 ?
    C22 C23 H23A . . 120.1 ?
    C23 C24 C25 . . 120.8(4) ?
    C23 C24 H24A . . 119.6 ?
    C25 C24 H24A . . 119.6 ?
    C24 C25 C26 . . 119.3(5) ?
    C24 C25 H25A . . 120.4 ?
    C26 C25 H25A . . 120.4 ?
    C21 C26 C25 . . 120.9(4) ?
    C21 C26 H26A . . 119.5 ?
    C25 C26 H26A . . 119.5 ?
    C32 C27 C28 . . 117.9(4) ?
    C32 C27 P1 . . 117.7(3) ?
    C28 C27 P1 . . 124.1(4) ?
    C27 C28 C29 . . 119.2(5) ?
    C27 C28 H28A . . 120.4 ?
    C29 C28 H28A . . 120.4 ?
    C30 C29 C28 . . 121.2(4) ?
    C30 C29 H29A . . 119.4 ?
    C28 C29 H29A . . 119.4 ?
    C29 C30 C31 . . 120.4(4) ?
    C29 C30 H30A . . 119.8 ?
    C31 C30 H30A . . 119.8 ?
    C30 C31 C32 . . 118.8(5) ?
    C30 C31 H31A . . 120.6 ?
    C32 C31 H31A . . 120.6 ?
    C27 C32 C31 . . 122.5(4) ?
    C27 C32 O5 . . 115.3(4) ?
    C31 C32 O5 . . 122.2(4) ?
    C38 C33 C34 . . 117.2(4) ?
    C38 C33 P2 . . 123.2(4) ?
    C34 C33 P2 . . 119.4(4) ?
    C35 C34 O5 . . 118.2(4) ?
    C35 C34 C33 . . 122.4(5) ?
    O5 C34 C33 . . 119.4(4) ?
    C36 C35 C34 . . 118.2(5) ?
    C36 C35 H35A . . 120.9 ?
    C34 C35 H35A . . 120.9 ?
    C35 C36 C37 . . 121.7(5) ?
    C35 C36 H36A . . 119.1 ?
    C37 C36 H36A . . 119.1 ?
    C36 C37 C38 . . 119.7(5) ?
    C36 C37 H37A . . 120.2 ?
    C38 C37 H37A . . 120.2 ?
    C37 C38 C33 . . 120.7(5) ?
    C37 C38 H38A . . 119.7 ?
    C33 C38 H38A . . 119.7 ?
    C44 C39 C40 . . 119.6(4) ?
    C44 C39 P2 . . 116.9(3) ?
    C40 C39 P2 . . 123.5(4) ?
    C41 C40 C39 . . 119.7(5) ?
    C41 C40 H40A . . 120.2 ?
    C39 C40 H40A . . 120.2 ?
    C42 C41 C40 . . 120.3(5) ?
    C42 C41 H41A . . 119.8 ?
    C40 C41 H41A . . 119.8 ?
    C41 C42 C43 . . 120.7(5) ?
    C41 C42 H42A . . 119.6 ?
    C43 C42 H42A . . 119.6 ?
    C44 C43 C42 . . 119.6(5) ?
    C44 C43 H43A . . 120.2 ?
    C42 C43 H43A . . 120.2 ?
    C43 C44 C39 . . 120.1(4) ?
    C43 C44 H44A . . 120.0 ?
    C39 C44 H44A . . 120.0 ?
    C46 C45 C50 . . 117.1(4) ?
    C46 C45 P2 . . 124.7(4) ?
    C50 C45 P2 . . 118.0(3) ?
    C47 C46 C45 . . 121.6(5) ?
    C47 C46 H46A . . 119.2 ?
    C45 C46 H46A . . 119.2 ?
    C48 C47 C46 . . 120.1(5) ?
    C48 C47 H47A . . 120.0 ?
    C46 C47 H47A . . 120.0 ?
    C47 C48 C49 . . 118.8(5) ?
    C47 C48 H48A . . 120.6 ?
    C49 C48 H48A . . 120.6 ?
    C50 C49 C48 . . 121.3(5) ?
    C50 C49 H49A . . 119.3 ?
    C48 C49 H49A . . 119.3 ?
    C49 C50 C45 . . 121.1(5) ?
    C49 C50 H50A . . 119.5 ?
    C45 C50 H50A . . 119.5 ?
    C51 C52 H52A . . 109.5 ?
    C51 C52 H52B . . 109.5 ?
    H52A C52 H52B . . 109.5 ?
    C51 C52 H52C . . 109.5 ?
    H52A C52 H52C . . 109.5 ?
    H52B C52 H52C . . 109.5 ?
