# Supplementary material for: {Bis[2-(diphenyl­phosphino)phen­yl] ether-κ2 P:P′}(dimethyl 2,2′-biphenyl-4,4′-dicarboxyl­ate-κ2 N:N′)copper(I) hexa­fluorido­phosphate acetonitrile solvate
Source: Acta Crystallogr Sect E Struct Rep Online. 2009 Jul 4;65(Pt 8):m875. doi: 10.1107/S1600536809024982 (PMC2977378; doi:10.1107/S1600536809024982)
Supplement: Supplementary file 2 [file e-65-0m875-Isup2.hkl]

# 
# h,k,l, Fc-squared, Fo-squared, sigma(Fo-squared) and status flag 
# 
data_I
_shelx_title '  ma-zhi' 
_shelx_refln_list_code          4 
_shelx_F_calc_maximum      248.86 
_exptl_crystal_F_000      1088.00 
_reflns_d_resolution_high  0.7700 
 
loop_ 
 _symmetry_equiv_pos_as_xyz 
 'x, y, z' 
 '-x, -y, -z' 
 
_cell_length_a    10.7163 
_cell_length_b    11.9178 
_cell_length_c    19.8793 
_cell_angle_alpha  73.288 
_cell_angle_beta   88.410 
_cell_angle_gamma  79.863 
 
_shelx_F_squared_multiplier     1.000 
 
loop_ 
 _refln_index_h 
 _refln_index_k 
 _refln_index_l 
 _refln_F_squared_calc 
 _refln_F_squared_meas 
 _refln_F_squared_sigma 
 _refln_observed_status 
   1   0   0     8260.38       -9.81      9.81 o 
   2   0   0     1864.75     1943.16     49.07 o 
   3   0   0    13077.65    12223.24    196.28 o 
   4   0   0       97.68      166.84     49.07 o 
   5   0   0       20.60      142.30    112.86 o 
   6   0   0      446.14      363.11     58.88 o 
   7   0   0     4378.20     3027.59    750.76 o 
   8   0   0        5.19       39.26     93.23 o 
   9   0   0      114.57      112.86     98.14 o 
  10   0   0        5.16        9.81     93.23 o 
  11   0   0      127.37      117.77     93.23 o 
  12   0   0      296.66      304.23    186.46 o 
  13   0   0      418.36      417.09     98.14 o 
 -13   1   0      145.58      112.86    309.14 o 
 -12   1   0       53.20      122.67    103.05 o 
 -11   1   0      106.33       44.16    122.67 o 
 -10   1   0        4.04      -19.63     93.23 o 
  -9   1   0      726.71      834.18    157.02 o 
  -8   1   0      139.09      147.21     93.23 o 
  -7   1   0       26.65       93.23    107.95 o 
  -6   1   0      461.65      529.95     68.70 o 
  -5   1   0     3178.35     3302.38     98.14 o 
  -4   1   0     5955.07     5888.35     98.14 o 
  -3   1   0     2655.21     2703.73     68.70 o 
  -2   1   0      576.04      686.97     63.79 o 
  -1   1   0    19695.77    25658.49    338.58 o 
   0   1   0     6586.54        4.91      9.81 o 
   1   1   0     1351.58     1570.23     34.35 o 
   2   1   0    19035.09    18617.00     49.07 o 
   3   1   0     1331.42     1830.30    157.02 o 
   4   1   0     2555.00     2615.41     68.70 o 
   5   1   0     2694.26     2689.01    122.67 o 
   6   1   0      561.37      539.77     98.14 o 
   7   1   0      153.82      181.56     78.51 o 
   8   1   0      878.14      785.11    137.39 o 
   9   1   0       12.48        0.00    152.12 o 
  10   1   0      175.44      299.32    166.84 o 
  11   1   0      991.97      858.72    132.49 o 
  12   1   0     1365.71     1403.39    225.72 o 
  13   1   0      605.74      549.58    107.95 o 
 -13   2   0       82.91      147.21    196.28 o 
 -12   2   0      443.74      353.30    137.39 o 
 -11   2   0      135.73      245.35    176.65 o 
 -10   2   0       19.80      -88.33    117.77 o 
  -9   2   0      288.66      338.58     98.14 o 
  -8   2   0      245.68      215.91    157.02 o 
  -7   2   0      530.93      633.00     68.70 o 
  -6   2   0     3298.40     3071.76     98.14 o 
  -5   2   0     4299.48     4033.52    230.63 o 
  -4   2   0       11.69       39.26     49.07 o 
  -3   2   0     5864.88     6001.21    196.28 o 
  -2   2   0    32025.33    32003.19    431.81 o 
  -1   2   0     5327.90     5167.03     83.42 o 
   0   2   0     1111.98     1207.11     29.44 o 
   1   2   0     1378.54     1462.27    107.95 o 
   2   2   0        3.57       58.88     49.07 o 
   3   2   0      346.69      363.11     49.07 o 
   4   2   0     1385.45     1334.69     44.16 o 
   5   2   0     2228.52     2370.06    260.07 o 
   6   2   0      647.60      770.39     73.60 o 
   7   2   0      570.05      682.07     83.42 o 
   8   2   0       64.42      107.95     93.23 o 
   9   2   0      495.34      628.09     83.42 o 
  10   2   0      415.20      353.30     98.14 o 
  11   2   0     1430.13     1334.69    215.91 o 
  12   2   0      651.77      613.37    107.95 o 
  13   2   0      227.49      211.00    147.21 o 
 -12   3   0       77.10       49.07    142.30 o 
 -11   3   0       41.04      147.21    137.39 o 
 -10   3   0       57.93      -58.88    157.02 o 
  -9   3   0       27.36      -24.53    166.84 o 
  -8   3   0        1.14        9.81    112.86 o 
  -7   3   0     2033.49     1908.81    117.77 o 
  -6   3   0      803.27      677.16     88.33 o 
  -5   3   0      183.39      201.19     88.33 o 
  -4   3   0      526.53      480.88     98.14 o 
  -3   3   0     8808.46     9136.76    260.07 o 
  -2   3   0      122.14      122.67     49.07 o 
  -1   3   0     1659.57     1894.09     44.16 o 
   0   3   0     4537.40     5093.42     39.26 o 
   1   3   0     8684.01     8999.36     49.07 o 
   2   3   0     7661.60     7983.62    402.37 o 
   3   3   0     2923.63     2718.46     58.88 o 
   4   3   0     4446.25     4244.52    196.28 o 
   5   3   0       13.44       34.35     39.26 o 
   6   3   0      583.84      583.93     88.33 o 
   7   3   0     2415.14     2635.04     88.33 o 
   8   3   0      691.47      716.42     83.42 o 
   9   3   0      407.34      480.88     83.42 o 
  10   3   0     1210.38     1604.58    142.30 o 
  11   3   0      191.32      255.16     93.23 o 
  12   3   0       24.98       19.63    122.67 o 
  13   3   0        0.69      -44.16    191.37 o 
 -12   4   0      166.95       98.14    147.21 o 
 -11   4   0       40.06      132.49    220.81 o 
 -10   4   0        1.31      -53.98    137.39 o 
  -9   4   0       10.01       49.07    142.30 o 
  -8   4   0     2793.61     2679.20    161.93 o 
  -7   4   0      742.55      814.56     93.23 o 
  -6   4   0      143.67      107.95    137.39 o 
  -5   4   0     3354.95     3292.57    117.77 o 
  -4   4   0      725.16      652.63     73.60 o 
  -3   4   0     1166.34     1476.99     83.42 o 
  -1   4   0     4129.58     4794.10     58.88 o 
   0   4   0      675.04      740.95     49.07 o 
   1   4   0       20.15       39.26     44.16 o 
   2   4   0    19145.38    19480.63     63.79 o 
   3   4   0     1141.77     1408.30    122.67 o 
   4   4   0      254.32      309.14     34.35 o 
   5   4   0     1780.64     1678.18    157.02 o 
   6   4   0      782.47      981.39     58.88 o 
   7   4   0      628.89      588.84     83.42 o 
   8   4   0      216.80      318.95     73.60 o 
   9   4   0      381.15      422.00     53.98 o 
  10   4   0        6.70      -63.79     68.70 o 
  11   4   0      155.90      112.86     98.14 o 
  12   4   0       10.44       39.26     78.51 o 
  13   4   0       22.14       29.44     98.14 o 
 -12   5   0       50.16       -4.91    166.84 o 
 -11   5   0       76.77       78.51    142.30 o 
 -10   5   0       11.88      122.67    137.39 o 
  -9   5   0     1183.63     1266.00    166.84 o 
  -8   5   0     1168.37     1104.07    137.39 o 
  -7   5   0       96.66       73.60    107.95 o 
  -6   5   0       11.47       63.79     98.14 o 
  -5   5   0      670.16      844.00    127.58 o 
  -4   5   0      751.02      672.25    103.05 o 
  -3   5   0     3264.90     3341.64     93.23 o 
  -2   5   0     2338.85     2527.08    176.65 o 
  -1   5   0     5958.48     6707.81     73.60 o 
   0   5   0     4005.49     4200.36     63.79 o 
   1   5   0     3739.14     3694.94     88.33 o 
   2   5   0      430.97      431.81     58.88 o 
   3   5   0       30.19       88.33     83.42 o 
   4   5   0      843.22     1030.46    127.58 o 
   5   5   0      166.56      103.05     29.44 o 
   6   5   0       12.22       14.72     49.07 o 
   7   5   0      356.86      407.28     58.88 o 
   8   5   0      297.95      289.51     83.42 o 
   9   5   0      442.38      304.23    107.95 o 
  10   5   0        7.53       53.98    112.86 o 
  11   5   0       52.15       39.26     78.51 o 
  12   5   0      477.80      500.51     98.14 o 
  13   5   0        0.88      127.58    142.30 o 
 -11   6   0        6.58        0.00    279.70 o 
 -10   6   0      637.57      794.93    220.81 o 
  -9   6   0       36.41        0.00    112.86 o 
  -8   6   0      679.48      480.88    107.95 o 
  -7   6   0        1.18       24.53    142.30 o 
  -6   6   0       53.33      152.12     98.14 o 
  -5   6   0      451.70      628.09    122.67 o 
  -4   6   0     1819.95     1526.06    127.58 o 
  -3   6   0     3320.39     3140.45    196.28 o 
  -1   6   0       43.25       68.70     44.16 o 
   0   6   0     4147.41     4259.24    107.95 o 
   1   6   0       38.44       24.53     49.07 o 
   2   6   0     2731.08     2635.04     49.07 o 
   3   6   0     3706.08     3773.45    127.58 o 
   4   6   0     5632.15     5544.86    201.19 o 
   5   6   0      579.34      544.67     93.23 o 
   6   6   0      357.92      328.77     83.42 o 
   7   6   0      418.44      529.95     68.70 o 
   8   6   0      413.65      382.74     53.98 o 
   9   6   0        2.09       24.53     63.79 o 
  10   6   0      811.16      858.72    127.58 o 
  11   6   0      222.46      230.63     73.60 o 
  12   6   0       24.32       68.70    117.77 o 
  13   6   0      573.45      520.14    181.56 o 
 -10   7   0       22.63      127.58    230.63 o 
  -9   7   0      139.97       78.51    127.58 o 
  -8   7   0        6.37        9.81    142.30 o 
  -7   7   0      106.46      152.12    127.58 o 
  -6   7   0       74.32       -9.81     83.42 o 
  -5   7   0     3090.36     3194.43    152.12 o 
  -4   7   0     5769.35     5451.63    480.88 o 
  -3   7   0      827.93      765.49     78.51 o 
  -2   7   0     1757.21     1849.92    103.05 o 
  -1   7   0     1291.13     1226.74     93.23 o 
   0   7   0      479.68      510.32     68.70 o 
   1   7   0     2382.94     2463.29     63.79 o 
   2   7   0     1562.09     1511.34     63.79 o 
   3   7   0     3337.88     3366.17    176.65 o 
   4   7   0      328.89      304.23     63.79 o 
   5   7   0       47.33       73.60     58.88 o 
   6   7   0        1.46       14.72     58.88 o 
   7   7   0       76.27      147.21     73.60 o 
   8   7   0      386.13      456.35     68.70 o 
   9   7   0     1090.58     1059.90     49.07 o 
  10   7   0      855.29      829.28     88.33 o 
  11   7   0      148.40      196.28     78.51 o 
  12   7   0       90.82       53.98     78.51 o 
  13   7   0      223.66      279.70     93.23 o 
  -9   8   0      396.63      363.11    186.46 o 
  -8   8   0       19.81       58.88    191.37 o 
  -7   8   0       37.97      -68.70    186.46 o 
  -6   8   0      808.66      790.02    127.58 o 
  -5   8   0     1096.77     1246.37    166.84 o 
  -4   8   0      772.85      716.42    132.49 o 
  -3   8   0     1141.59     1192.39     63.79 o 
  -2   8   0      177.25      186.46     78.51 o 
  -1   8   0      987.05     1128.60     98.14 o 
   0   8   0       18.11       44.16     39.26 o 
   2   8   0       45.72        9.81     44.16 o 
   3   8   0      132.10      166.84    117.77 o 
   4   8   0      462.63      480.88     53.98 o 
   5   8   0      788.02      814.56     53.98 o 
   6   8   0      220.21      206.09    230.63 o 
   7   8   0      325.72      382.74     68.70 o 
   8   8   0     2054.89     2404.41    137.39 o 
   9   8   0     1504.64     1815.57    161.93 o 
  10   8   0      138.75      171.74     78.51 o 
  11   8   0      982.12      780.21    117.77 o 
  12   8   0      376.49      318.95     98.14 o 
  -9   9   0      151.87      328.77    122.67 o 
  -8   9   0       14.17        9.81    201.19 o 
  -7   9   0      380.82      529.95    122.67 o 
  -6   9   0      851.32     1015.74    181.56 o 
  -5   9   0       69.14       24.53    166.84 o 
  -4   9   0        2.61      -14.72     78.51 o 
  -3   9   0       13.43       78.51     98.14 o 
  -2   9   0     2462.26     2590.87     78.51 o 
  -1   9   0     1819.09     1810.67     98.14 o 
   0   9   0        3.77       34.35     88.33 o 
   1   9   0      603.15      682.07     49.07 o 
   2   9   0       94.77      137.39     34.35 o 
   3   9   0       81.47       83.42     58.88 o 
   4   9   0      298.30      377.84     63.79 o 
   5   9   0      434.06      461.25    112.86 o 
   6   9   0        1.69        0.00     58.88 o 
   7   9   0      832.14      883.25    117.77 o 
   8   9   0      393.16      446.53     78.51 o 
   9   9   0      105.47      137.39    107.95 o 
  10   9   0      213.03      176.65     88.33 o 
  11   9   0      555.09      505.42    127.58 o 
  12   9   0      416.77      343.49     93.23 o 
  -8  10   0      564.79      475.98    122.67 o 
  -7  10   0      232.86      201.19    137.39 o 
  -6  10   0        7.66       34.35    191.37 o 
  -5  10   0      578.74      574.11    132.49 o 
  -4  10   0        5.60        9.81     83.42 o 
  -3  10   0       18.73       53.98    132.49 o 
  -2  10   0      129.74       88.33     63.79 o 
  -1  10   0      804.50      780.21     58.88 o 
   0  10   0       33.43       58.88     63.79 o 
   1  10   0        1.55       14.72     44.16 o 
   2  10   0       69.74      132.49     73.60 o 
   3  10   0      587.72      534.86     58.88 o 
   4  10   0      396.34      436.72     39.26 o 
   5  10   0      237.08      299.32     68.70 o 
   6  10   0     1501.99     1653.65     98.14 o 
   7  10   0      352.79      318.95     78.51 o 
   8  10   0        3.57       34.35     49.07 o 
   9  10   0       54.48       44.16     83.42 o 
  10  10   0      132.50      215.91     88.33 o 
  11  10   0      157.13       98.14     93.23 o 
  -7  11   0       37.39      -19.63    137.39 o 
  -6  11   0       87.45      157.02    152.12 o 
  -5  11   0       41.92      103.05     98.14 o 
  -4  11   0      105.76       63.79    127.58 o 
  -3  11   0     1007.86      971.58    127.58 o 
  -2  11   0      112.14      152.12     98.14 o 
  -1  11   0     1911.67     1977.50    161.93 o 
   0  11   0      127.70       58.88     98.14 o 
   1  11   0      614.11      574.11     63.79 o 
   2  11   0      190.72      186.46     49.07 o 
   3  11   0      149.96      157.02     78.51 o 
   4  11   0       96.31       63.79     78.51 o 
   5  11   0     1312.20     1555.51    196.28 o 
   6  11   0      354.80      314.05     73.60 o 
   7  11   0      105.72       24.53     73.60 o 
   8  11   0       12.19       14.72     53.98 o 
   9  11   0       16.81       44.16     73.60 o 
  -6  12   0       25.80      161.93    147.21 o 
  -5  12   0      110.07       93.23    186.46 o 
  -4  12   0      556.41      579.02    157.02 o 
  -3  12   0      347.17      309.14    127.58 o 
  -2  12   0      195.00      201.19     93.23 o 
  -1  12   0      739.71      790.02    107.95 o 
   0  12   0       62.12       29.44     83.42 o 
   1  12   0      514.97      402.37    103.05 o 
   2  12   0        1.62       24.53     58.88 o 
   3  12   0      318.18      279.70     98.14 o 
   4  12   0       89.03       78.51     83.42 o 
   5  12   0      115.72      107.95    127.58 o 
   6  12   0      289.92      215.91    152.12 o 
   7  12   0       32.40       53.98    343.49 o 
   9  12   0        2.29      117.77    201.19 o 
  -4  13   0      983.13      775.30    181.56 o 
  -3  13   0      522.11      475.98    142.30 o 
  -2  13   0        7.71      -14.72     78.51 o 
  -1  13   0       16.53       19.63     88.33 o 
   0  13   0       19.26       -4.91     68.70 o 
   1  13   0        1.68      -14.72     58.88 o 
   2  13   0      656.07      461.25    127.58 o 
   3  13   0      481.70      284.60     83.42 o 
   4  13   0       36.18       14.72     58.88 o 
   5  13   0        2.42     -181.56    196.28 o 
   6  13   0      718.00      927.42    397.46 o 
  -2  14   0      147.87        9.81    112.86 o 
  -1  14   0       15.55       44.16     78.51 o 
   0  14   0        5.54        9.81     88.33 o 
   1  14   0       39.37       63.79     98.14 o 
   2  14   0        2.31       14.72     98.14 o 
   3  14   0      105.36      103.05    235.53 o 
   4  14   0       75.84       34.35    235.53 o 
   5  14   0      710.84      647.72    225.72 o 
   6  14   0      132.12      358.21    451.44 o 
  -6 -14   1       39.91      211.00    235.53 o 
  -5 -14   1        5.61      -73.60    225.72 o 
  -4 -14   1       59.31      -44.16    235.53 o 
  -3 -14   1      570.86      529.95    245.35 o 
  -2 -14   1       47.52      -49.07    245.35 o 
  -1 -14   1       18.73       34.35     93.23 o 
   0 -14   1        1.27       34.35    122.67 o 
   1 -14   1        0.74       44.16     73.60 o 
  -8 -13   1       82.50       88.33    201.19 o 
  -7 -13   1      271.00      284.60    211.00 o 
  -6 -13   1      207.06      269.88    206.09 o 
  -5 -13   1      128.31      191.37    196.28 o 
  -4 -13   1     1203.94     1290.53    206.09 o 
  -3 -13   1        0.20       -4.91     78.51 o 
  -2 -13   1        6.56       -4.91     93.23 o 
  -1 -13   1      189.81       14.72     98.14 o 
   0 -13   1       20.90       34.35     78.51 o 
   1 -13   1      147.24       83.42    122.67 o 
   2 -13   1      169.89      117.77     98.14 o 
   3 -13   1       35.52       68.70    152.12 o 
   4 -13   1        8.93       68.70    103.05 o 
  -9 -12   1      156.42      269.88    206.09 o 
  -8 -12   1       21.18       78.51    176.65 o 
  -7 -12   1       18.92       93.23    181.56 o 
  -6 -12   1      381.13      466.16    181.56 o 
  -5 -12   1      286.96      235.53    171.74 o 
  -4 -12   1      145.02      220.81    176.65 o 
  -3 -12   1       80.42       83.42     63.79 o 
  -2 -12   1       98.18      107.95     83.42 o 
  -1 -12   1        6.92      -14.72     63.79 o 
   0 -12   1      402.25      446.53     78.51 o 
   1 -12   1      103.03      147.21     78.51 o 
   2 -12   1       18.05       44.16    127.58 o 
   3 -12   1      184.81      220.81     98.14 o 
   4 -12   1       46.54      -19.63    358.21 o 
   5 -12   1      203.83      377.84     98.14 o 
  -9 -11   1      249.59      314.05    191.37 o 
  -8 -11   1        1.54       63.79    161.93 o 
  -7 -11   1      918.03      937.23    122.67 o 
  -6 -11   1      531.39      500.51     93.23 o 
  -5 -11   1       14.79        0.00     68.70 o 
  -4 -11   1        2.69       68.70     53.98 o 
  -3 -11   1      105.84      166.84     78.51 o 
  -2 -11   1      132.84      191.37     49.07 o 
  -1 -11   1     1243.77     1128.60    112.86 o 
   0 -11   1     1009.51      966.67     58.88 o 
   1 -11   1      283.31      269.88     88.33 o 
   2 -11   1        4.65       -9.81     63.79 o 
   3 -11   1       10.59       39.26    137.39 o 
   4 -11   1      265.29      309.14    166.84 o 
   5 -11   1      768.15      844.00    166.84 o 
   6 -11   1      271.90      343.49    147.21 o 
   7 -11   1      738.80      799.83    201.19 o 
 -11 -10   1      519.20      441.63    191.37 o 
 -10 -10   1      175.77       98.14     88.33 o 
  -9 -10   1       17.26       24.53    117.77 o 
  -8 -10   1       32.23       34.35     34.35 o 
  -7 -10   1     1668.27     1423.02     93.23 o 
  -6 -10   1      119.16      107.95     73.60 o 
  -5 -10   1      731.89      706.60     73.60 o 
  -4 -10   1      297.87      235.53    137.39 o 
  -3 -10   1       26.10        0.00     49.07 o 
  -2 -10   1      155.23      122.67     68.70 o 
  -1 -10   1     2450.53     2374.97     49.07 o 
   0 -10   1     3328.82     3277.85     68.70 o 
   1 -10   1      750.56      745.86     93.23 o 
   2 -10   1      314.96      274.79     88.33 o 
   3 -10   1     2659.58     2468.20    264.98 o 
   4 -10   1     1497.49     1629.11    152.12 o 
   5 -10   1      754.66      873.44    171.74 o 
   6 -10   1     2005.48     2051.11    142.30 o 
   7 -10   1       42.95      211.00    211.00 o 
   8 -10   1       18.31      -88.33    171.74 o 
 -12  -9   1     1189.64      971.58    230.63 o 
 -11  -9   1      153.88       29.44    107.95 o 
 -10  -9   1      185.93      161.93    117.77 o 
  -9  -9   1      392.24      446.53     83.42 o 
  -8  -9   1       48.56       63.79     53.98 o 
  -7  -9   1      220.65      235.53     44.16 o 
  -6  -9   1     1316.10     1108.97    107.95 o 
  -5  -9   1      482.04      549.58    127.58 o 
  -4  -9   1       78.89       29.44     73.60 o 
  -3  -9   1      102.84      112.86     88.33 o 
  -2  -9   1       44.67       39.26     68.70 o 
  -1  -9   1      170.59      152.12     98.14 o 
   1  -9   1      549.70      544.67     98.14 o 
   2  -9   1       78.25       68.70    117.77 o 
   3  -9   1        7.39       49.07     63.79 o 
   4  -9   1     1154.99     1079.53    171.74 o 
   5  -9   1     1454.33     1584.95    166.84 o 
   6  -9   1       17.52       68.70    107.95 o 
   7  -9   1       98.67      107.95    112.86 o 
   8  -9   1        1.04       19.63    122.67 o 
   9  -9   1       31.21      -39.26    225.72 o 
 -12  -8   1       11.32      -58.88    127.58 o 
 -11  -8   1       77.19       58.88     98.14 o 
 -10  -8   1      381.78      363.11     78.51 o 
  -9  -8   1      385.96      358.21     98.14 o 
  -8  -8   1      227.28      181.56     83.42 o 
  -7  -8   1      701.84      686.97     83.42 o 
  -6  -8   1      361.41      245.35     73.60 o 
  -5  -8   1      792.10      804.74    127.58 o 
  -4  -8   1      129.93       93.23     63.79 o 
  -3  -8   1     1232.75     1158.04     49.07 o 
  -2  -8   1     3032.13     2659.57    147.21 o 
  -1  -8   1      650.09      652.63     39.26 o 
   0  -8   1     2241.07     2311.18    112.86 o 
   1  -8   1     3016.28     3214.06    161.93 o 
   2  -8   1      211.27      220.81     68.70 o 
   3  -8   1       39.05      112.86     83.42 o 
   4  -8   1     2882.39     3101.20    274.79 o 
   5  -8   1      446.46      431.81    132.49 o 
   6  -8   1      424.83      446.53    107.95 o 
   7  -8   1       55.00      333.67    103.05 o 
   8  -8   1      115.58       93.23    132.49 o 
   9  -8   1       69.27      122.67    225.72 o 
  10  -8   1       75.02       83.42    142.30 o 
 -13  -7   1        1.93       -9.81    103.05 o 
 -12  -7   1        8.09       58.88     73.60 o 
 -11  -7   1        0.52        9.81     78.51 o 
 -10  -7   1        2.35      -24.53     58.88 o 
  -9  -7   1       14.30       49.07     83.42 o 
  -8  -7   1      752.60      834.18     73.60 o 
  -7  -7   1      136.76      147.21     58.88 o 
  -6  -7   1      585.55      500.51    107.95 o 
  -5  -7   1       54.73      103.05     53.98 o 
  -4  -7   1     1062.05     1187.48     44.16 o 
  -3  -7   1      792.02      799.83     58.88 o 
  -2  -7   1      660.99      647.72     53.98 o 
  -1  -7   1     6353.15     6285.81     34.35 o 
   0  -7   1     4294.45     4254.33    152.12 o 
   1  -7   1        5.64       58.88     63.79 o 
   2  -7   1      264.92      343.49     63.79 o 
   3  -7   1      285.05      269.88    103.05 o 
   4  -7   1     1056.85     1001.02    103.05 o 
   5  -7   1      590.15      475.98    112.86 o 
   6  -7   1     1656.16     1526.06    161.93 o 
   7  -7   1     1691.07     1859.74    171.74 o 
   8  -7   1        6.48      117.77    157.02 o 
   9  -7   1      451.49      544.67    431.81 o 
  10  -7   1       88.54       93.23    122.67 o 
 -13  -6   1       16.06       -4.91    157.02 o 
 -11  -6   1      169.46      215.91    107.95 o 
 -10  -6   1       63.03      137.39     73.60 o 
  -9  -6   1      821.14      907.79     88.33 o 
  -8  -6   1        5.67       34.35     78.51 o 
  -7  -6   1      117.03      147.21     68.70 o 
  -6  -6   1      277.71      279.70     58.88 o 
  -5  -6   1      180.35      161.93     34.35 o 
  -4  -6   1     3510.75     3454.50     49.07 o 
  -3  -6   1      199.37      181.56     29.44 o 
  -2  -6   1    15520.28    14284.16     58.88 o 
  -1  -6   1      272.06      274.79     39.26 o 
   0  -6   1      711.65      726.23     29.44 o 
   1  -6   1        3.55       78.51     68.70 o 
   2  -6   1      795.14      873.44     58.88 o 
   3  -6   1     1861.12     1653.65    171.74 o 
   4  -6   1     2253.61     2036.39    122.67 o 
   5  -6   1      509.75      490.70    103.05 o 
   6  -6   1        4.47       88.33    107.95 o 
   7  -6   1      828.05      819.46     88.33 o 
   8  -6   1       78.44      112.86    147.21 o 
   9  -6   1      437.79      510.32    220.81 o 
  10  -6   1        1.11      147.21    137.39 o 
  11  -6   1      155.66       44.16    191.37 o 
 -13  -5   1      118.66      171.74    112.86 o 
 -12  -5   1        3.70       73.60     93.23 o 
 -11  -5   1      361.70      358.21     83.42 o 
 -10  -5   1     1280.53     1261.09    112.86 o 
  -9  -5   1      148.98       63.79     63.79 o 
  -8  -5   1      111.55      122.67     63.79 o 
  -7  -5   1      597.69      603.56     53.98 o 
  -6  -5   1     1997.83     2183.60     93.23 o 
  -5  -5   1      189.57      215.91     44.16 o 
  -4  -5   1      838.95      922.51     83.42 o 
  -3  -5   1    13808.28    14146.76    122.67 o 
  -2  -5   1      484.57      549.58     58.88 o 
  -1  -5   1       76.11       78.51     39.26 o 
   0  -5   1      820.90      961.76     49.07 o 
   1  -5   1        6.37       53.98     63.79 o 
   2  -5   1      797.90      765.49     68.70 o 
   3  -5   1     7199.89     7262.30    382.74 o 
   4  -5   1      142.98      142.30     83.42 o 
   5  -5   1     1733.74     1683.09     78.51 o 
   6  -5   1       39.95      -14.72    107.95 o 
   7  -5   1      570.49      677.16    186.46 o 
   8  -5   1      239.69      152.12    166.84 o 
   9  -5   1      171.27      191.37    191.37 o 
  10  -5   1      139.97      211.00    103.05 o 
  11  -5   1       10.25       29.44    230.63 o 
 -13  -4   1        5.93       14.72    176.65 o 
 -12  -4   1      142.97      107.95     78.51 o 
 -11  -4   1      895.95      996.11    166.84 o 
 -10  -4   1      125.53      112.86     78.51 o 
  -9  -4   1      390.14      382.74     88.33 o 
  -8  -4   1        0.62       24.53     44.16 o 
  -7  -4   1      696.48      647.72     88.33 o 
  -6  -4   1      236.23      186.46     44.16 o 
  -5  -4   1      220.82      328.77     58.88 o 
  -4  -4   1     1943.73     1864.64     73.60 o 
  -3  -4   1       70.88      745.86     83.42 o 
  -2  -4   1        5.89       -9.81     63.79 o 
  -1  -4   1      334.27      392.56     34.35 o 
   0  -4   1       32.35       68.70     53.98 o 
   1  -4   1     3401.19     3582.08     68.70 o 
   2  -4   1     2550.12     2595.78     78.51 o 
   3  -4   1     4410.73     4308.31    176.65 o 
   4  -4   1     1514.98     1526.06     53.98 o 
   5  -4   1      150.31       58.88    112.86 o 
   6  -4   1     1450.74     1526.06     93.23 o 
   7  -4   1        1.83       -9.81     88.33 o 
   8  -4   1      203.15      161.93    117.77 o 
   9  -4   1      633.34      461.25    215.91 o 
  10  -4   1      102.13      240.44    201.19 o 
  11  -4   1      286.30      348.39    196.28 o 
  12  -4   1      112.77       83.42    181.56 o 
 -13  -3   1        8.88       -9.81    103.05 o 
 -12  -3   1      215.81      245.35    152.12 o 
 -11  -3   1      107.04      157.02    220.81 o 
 -10  -3   1       20.15       88.33     63.79 o 
  -9  -3   1      427.25      358.21     68.70 o 
  -8  -3   1       40.55      127.58     78.51 o 
  -7  -3   1       93.37      122.67     73.60 o 
  -6  -3   1     1254.95     1324.88     39.26 o 
  -5  -3   1      569.56      579.02     58.88 o 
  -4  -3   1      341.66      363.11     49.07 o 
  -3  -3   1      494.81      520.14     49.07 o 
  -2  -3   1     1737.33     1589.85     93.23 o 
  -1  -3   1     2556.62     2271.92    127.58 o 
   0  -3   1       10.29        4.91     39.26 o 
   1  -3   1     9781.32    10461.64    333.67 o 
   2  -3   1     1275.98     1319.97     78.51 o 
   3  -3   1     9376.14     9509.69    107.95 o 
   4  -3   1      352.33      422.00     78.51 o 
   5  -3   1      688.87      706.60     83.42 o 
   6  -3   1       56.68      -58.88    107.95 o 
   7  -3   1      369.40      417.09     93.23 o 
   9  -3   1       73.59      157.02    117.77 o 
  10  -3   1       48.00       93.23    157.02 o 
  11  -3   1       15.13      -53.98    157.02 o 
  12  -3   1       20.50       29.44    211.00 o 
 -13  -2   1       15.00      -63.79    103.05 o 
 -12  -2   1      110.71      147.21    142.30 o 
 -11  -2   1        0.46       19.63     83.42 o 
 -10  -2   1      412.64      368.02    103.05 o 
  -9  -2   1      857.16      819.46     93.23 o 
  -8  -2   1      981.35     1025.55     83.42 o 
  -7  -2   1       41.14      161.93     49.07 o 
  -6  -2   1     3903.28     3783.27    230.63 o 
  -5  -2   1       91.05      186.46    152.12 o 
  -4  -2   1     6006.37     6555.70    132.49 o 
  -3  -2   1      394.62      372.93     34.35 o 
  -2  -2   1     3412.30     3508.48    284.60 o 
  -1  -2   1     1544.00     1781.23     63.79 o 
   0  -2   1    20812.03    24456.28    117.77 o 
   1  -2   1     4033.95     4779.38    103.05 o 
   2  -2   1      817.17      829.28     63.79 o 
   3  -2   1       56.77      103.05     49.07 o 
   4  -2   1      313.09      318.95     53.98 o 
   5  -2   1       53.73       78.51    117.77 o 
   6  -2   1      414.72      525.04    112.86 o 
   7  -2   1     1626.77     1476.99    264.98 o 
   8  -2   1       36.01       73.60    112.86 o 
   9  -2   1       56.27      137.39    171.74 o 
  10  -2   1      136.58       78.51    152.12 o 
  11  -2   1       64.36        4.91    122.67 o 
  12  -2   1      420.90      333.67    215.91 o 
  13  -2   1      243.06      358.21    147.21 o 
 -13  -1   1      273.66      235.53    127.58 o 
 -12  -1   1       66.09      117.77    117.77 o 
 -11  -1   1      317.18      309.14     83.42 o 
 -10  -1   1       72.14      132.49    157.02 o 
  -9  -1   1      421.12      480.88    161.93 o 
  -8  -1   1        2.79       -9.81     73.60 o 
  -7  -1   1      365.87      230.63    142.30 o 
  -6  -1   1       82.07      171.74     68.70 o 
  -5  -1   1     2671.45     2718.46     98.14 o 
  -4  -1   1     3654.62     3385.80     83.42 o 
  -3  -1   1      386.46      446.53     34.35 o 
  -2  -1   1    17697.62    19382.49   1442.65 o 
  -1  -1   1     5790.57     6290.72     49.07 o 
   0  -1   1     6098.73     4872.61    323.86 o 
   1  -1   1       96.44      152.12     19.63 o 
   2  -1   1      282.14      402.37     39.26 o 
   3  -1   1      544.80      520.14     39.26 o 
   4  -1   1      537.29      618.28     93.23 o 
   5  -1   1      556.83      642.81     63.79 o 
   6  -1   1     1693.05     1643.83    112.86 o 
   7  -1   1       10.11       24.53     83.42 o 
   8  -1   1      501.06      736.04    181.56 o 
   9  -1   1       73.39       29.44    142.30 o 
  10  -1   1       23.03       63.79     73.60 o 
  11  -1   1      330.46      358.21     83.42 o 
  12  -1   1      121.55       68.70    103.05 o 
  13  -1   1      721.86      790.02    235.53 o 
 -13   0   1      210.54       83.42    147.21 o 
 -12   0   1        6.98      -39.26    186.46 o 
 -11   0   1       39.77       88.33    137.39 o 
 -10   0   1      517.32      387.65     93.23 o 
  -9   0   1        1.91      -24.53     88.33 o 
  -8   0   1      350.69      274.79     73.60 o 
  -7   0   1       14.82      -19.63     68.70 o 
  -6   0   1     1065.16     1133.51     68.70 o 
  -5   0   1     2157.01     2193.41     58.88 o 
  -4   0   1     1138.09     1035.37    343.49 o 
  -3   0   1       59.74      107.95     58.88 o 
  -2   0   1     8082.56     8852.16    314.05 o 
  -1   0   1      273.23      127.58     29.44 o 
   0   0   1       49.32       24.53     14.72 o 
   1   0   1      373.82      103.05     24.53 o 
   2   0   1    15114.97    15849.48    230.63 o 
   3   0   1      146.22      289.51     53.98 o 
   4   0   1     5111.27     5461.45    201.19 o 
   5   0   1     5452.41     5387.84     49.07 o 
   6   0   1      154.52      117.77     58.88 o 
   7   0   1       80.40      152.12    142.30 o 
   8   0   1      187.50      225.72     83.42 o 
   9   0   1      162.21      196.28     78.51 o 
  10   0   1      492.60      382.74    127.58 o 
  11   0   1       11.85       29.44    112.86 o 
  12   0   1        2.78       49.07    206.09 o 
  13   0   1      152.84      103.05     93.23 o 
 -13   1   1      764.99      765.49    230.63 o 
 -12   1   1       12.02        0.00    157.02 o 
 -11   1   1        1.20       19.63    152.12 o 
 -10   1   1      182.54       93.23    127.58 o 
  -9   1   1      678.52      495.60    211.00 o 
  -8   1   1       29.97      132.49    157.02 o 
  -7   1   1     2162.07     2041.30    137.39 o 
  -6   1   1     6579.14     6428.12     63.79 o 
  -5   1   1     1458.92     1629.11    225.72 o 
  -4   1   1      973.90     1040.28     78.51 o 
  -3   1   1     6950.51     6722.53    422.00 o 
  -2   1   1     4050.02     4480.05    166.84 o 
  -1   1   1    16342.27    18646.45    137.39 o 
   0   1   1     6036.40       -4.91      9.81 o 
   1   1   1    12810.01    11649.12    318.95 o 
   2   1   1     1477.02     1741.97     24.53 o 
   3   1   1     5925.39     6496.81     68.70 o 
   4   1   1      767.56      966.67     83.42 o 
   5   1   1     3676.67     3817.61     58.88 o 
   6   1   1      268.31      220.81     49.07 o 
   7   1   1     1830.12     1815.57     73.60 o 
   8   1   1      105.29       44.16     58.88 o 
   9   1   1        2.80       14.72    147.21 o 
  10   1   1      901.65     1118.79    171.74 o 
  11   1   1        7.98        9.81     93.23 o 
  12   1   1      360.04      387.65    137.39 o 
  13   1   1      453.41      412.18    186.46 o 
 -13   2   1       99.49      147.21    147.21 o 
 -12   2   1       40.99       44.16    147.21 o 
 -11   2   1      124.76      186.46    117.77 o 
 -10   2   1       13.44       49.07    117.77 o 
  -9   2   1      263.61      269.88    157.02 o 
  -8   2   1     1038.27     1167.86     78.51 o 
  -7   2   1     5699.40     5603.75    181.56 o 
  -6   2   1      156.90      314.05    152.12 o 
  -5   2   1      208.06      368.02     98.14 o 
  -4   2   1     5744.76     6123.89    152.12 o 
  -3   2   1     2236.71     2438.76     49.07 o 
  -2   2   1     8117.62     8695.13     68.70 o 
  -1   2   1     1270.24     1447.55     44.16 o 
   0   2   1     3251.46     3591.89    137.39 o 
   1   2   1      895.57      878.35     93.23 o 
   2   2   1     3666.39     3783.27     58.88 o 
   3   2   1     1964.07     1854.83     34.35 o 
   4   2   1     1939.19     1859.74     63.79 o 
   5   2   1      838.61      799.83    171.74 o 
   6   2   1      230.78      186.46     44.16 o 
   7   2   1      838.67      937.23     63.79 o 
   8   2   1      140.40      206.09     93.23 o 
   9   2   1      168.29      132.49     78.51 o 
  10   2   1      785.49      794.93    122.67 o 
  11   2   1      534.12      696.79    186.46 o 
  12   2   1       82.74        9.81    107.95 o 
  13   2   1     1047.73     1364.13    211.00 o 
 -12   3   1      207.34      279.70    152.12 o 
 -11   3   1       31.51       44.16    152.12 o 
 -10   3   1       39.28       68.70    132.49 o 
  -9   3   1     2148.79     2301.36     93.23 o 
  -8   3   1     1781.70     2056.02    323.86 o 
  -7   3   1       12.23       34.35     88.33 o 
  -6   3   1       77.30      103.05     58.88 o 
  -5   3   1     2131.58     2468.20    171.74 o 
  -4   3   1    10538.03    12915.12     98.14 o 
  -3   3   1     3752.01     4210.17    225.72 o 
  -2   3   1     5711.56     5221.00     88.33 o 
  -1   3   1      167.52      157.02     53.98 o 
   0   3   1     8881.71     9087.69     73.60 o 
   1   3   1    31441.18    34226.04   1432.83 o 
   2   3   1      840.35      947.04     58.88 o 
   3   3   1      730.31      667.35    103.05 o 
   4   3   1      966.72     1069.72    107.95 o 
   5   3   1      237.08      250.25     73.60 o 
   6   3   1      447.75      426.91     78.51 o 
   7   3   1      508.38      520.14     44.16 o 
   8   3   1     2159.23     2242.48    117.77 o 
   9   3   1        8.49       73.60     83.42 o 
  10   3   1       50.38      127.58    103.05 o 
  11   3   1       84.53      137.39    112.86 o 
  12   3   1      689.07      858.72    142.30 o 
  13   3   1      373.03      372.93    201.19 o 
 -12   4   1        0.95       58.88    161.93 o 
 -11   4   1       18.52       58.88    122.67 o 
 -10   4   1       40.25       63.79    201.19 o 
  -9   4   1      543.13      525.04    112.86 o 
  -8   4   1       54.76      132.49    132.49 o 
  -7   4   1     1045.16     1099.16    142.30 o 
  -6   4   1      935.34      873.44     68.70 o 
  -5   4   1      179.85      196.28     98.14 o 
  -4   4   1     2308.85     2232.67     58.88 o 
  -3   4   1      949.78      902.88     78.51 o 
  -2   4   1      388.72      250.25     44.16 o 
  -1   4   1     3842.35     3945.20    157.02 o 
   0   4   1     1940.88     2036.39     49.07 o 
   1   4   1     1538.66     1472.09     49.07 o 
   2   4   1      643.01      598.65     39.26 o 
   3   4   1      200.01      269.88     39.26 o 
   4   4   1     3434.75     3135.55     58.88 o 
   5   4   1      333.15      294.42     44.16 o 
   6   4   1      839.17      883.25     73.60 o 
   7   4   1      603.48      662.44     63.79 o 
   8   4   1        1.27       63.79     98.14 o 
   9   4   1      254.75      328.77     88.33 o 
  10   4   1      212.17      220.81     63.79 o 
  11   4   1      994.74     1099.16    157.02 o 
  12   4   1      417.32      451.44     73.60 o 
  13   4   1       78.12       53.98     83.42 o 
 -12   5   1       43.01      289.51    495.60 o 
 -11   5   1       97.54        0.00    166.84 o 
 -10   5   1      844.72      642.81    176.65 o 
  -9   5   1      260.19      328.77    112.86 o 
  -8   5   1      368.99      422.00     88.33 o 
  -7   5   1      542.47      471.07    103.05 o 
  -6   5   1     1068.79     1005.93    142.30 o 
  -5   5   1     4047.55     4156.19    181.56 o 
  -4   5   1     3266.41     3429.96     88.33 o 
  -3   5   1     3246.87     3101.20     83.42 o 
  -2   5   1      469.99      328.77     83.42 o 
  -1   5   1       36.42       98.14     39.26 o 
   0   5   1      315.61      363.11     53.98 o 
   1   5   1     5656.57     5687.17    152.12 o 
   2   5   1     2797.98     3081.57    161.93 o 
   3   5   1     2244.57     2281.74    157.02 o 
   4   5   1        4.86       44.16     44.16 o 
   5   5   1       41.69       83.42     39.26 o 
   6   5   1       76.24       39.26     73.60 o 
   7   5   1      212.81      157.02     58.88 o 
   8   5   1       77.41      117.77     63.79 o 
   9   5   1      467.67      574.11     63.79 o 
  10   5   1      735.19      760.58     83.42 o 
  11   5   1        3.67       -9.81     73.60 o 
  12   5   1      194.27      264.98     93.23 o 
  13   5   1      235.76      201.19     98.14 o 
 -11   6   1       14.22      -83.42    147.21 o 
 -10   6   1       84.14        4.91    147.21 o 
  -9   6   1      850.19      750.76    397.46 o 
  -8   6   1       54.28       34.35    191.37 o 
  -7   6   1       25.00      -29.44    240.44 o 
  -6   6   1     1945.88     2217.95    157.02 o 
  -5   6   1     5898.99     5731.33    338.58 o 
  -4   6   1     1966.37     1952.97    137.39 o 
  -3   6   1      556.05      647.72     68.70 o 
  -2   6   1      158.78      201.19     58.88 o 
  -1   6   1      141.06      230.63     63.79 o 
   0   6   1       16.63       19.63     39.26 o 
   1   6   1        6.80       49.07     78.51 o 
   2   6   1     1705.82     1481.90     49.07 o 
   3   6   1     1862.36     2100.18     53.98 o 
   4   6   1      863.80      922.51    122.67 o 
   5   6   1      330.58      353.30     78.51 o 
   6   6   1      519.33      480.88     88.33 o 
   7   6   1      145.48      206.09     93.23 o 
   8   6   1     2156.74     2271.92    112.86 o 
   9   6   1     2429.06     2267.02    338.58 o 
  10   6   1        6.67       24.53    103.05 o 
  11   6   1      204.66      304.23     88.33 o 
  12   6   1        8.35       34.35    107.95 o 
  13   6   1      137.12      206.09    147.21 o 
 -11   7   1       20.73       78.51    147.21 o 
 -10   7   1     1666.05     1491.72    176.65 o 
  -9   7   1      572.53      652.63    206.09 o 
  -8   7   1       84.34      161.93    132.49 o 
  -7   7   1      272.27      255.16    103.05 o 
  -6   7   1      265.45      372.93    157.02 o 
  -5   7   1     2070.54     2252.29    250.25 o 
  -4   7   1     2678.34     2988.34    142.30 o 
  -3   7   1       14.13       14.72     73.60 o 
  -2   7   1       71.83       53.98     73.60 o 
  -1   7   1      341.65      318.95     68.70 o 
   0   7   1     4935.65     5137.59     53.98 o 
   1   7   1       40.38       98.14     49.07 o 
   2   7   1      460.50      422.00     58.88 o 
   3   7   1     6204.45     6310.35     68.70 o 
   4   7   1     2601.23     2345.53    225.72 o 
   5   7   1     2158.44     2163.97     98.14 o 
   6   7   1      110.47      132.49     63.79 o 
   7   7   1      320.44      382.74    127.58 o 
   8   7   1     1228.88     1334.69     93.23 o 
   9   7   1       74.42      103.05     53.98 o 
  10   7   1       29.38        4.91     58.88 o 
  11   7   1      204.87      220.81     68.70 o 
  12   7   1       72.79       98.14     98.14 o 
  13   7   1       49.58       78.51     88.33 o 
 -10   8   1      812.51     1020.65    147.21 o 
  -9   8   1      276.32      157.02    215.91 o 
  -8   8   1      147.17      132.49    132.49 o 
  -7   8   1     1113.04     1212.02    112.86 o 
  -6   8   1        1.85     -103.05    176.65 o 
  -5   8   1      177.69      230.63    142.30 o 
  -4   8   1      214.83      264.98     73.60 o 
  -3   8   1      180.95      245.35     88.33 o 
  -2   8   1      169.17      211.00    117.77 o 
  -1   8   1     1876.99     1859.74    107.95 o 
   0   8   1      334.65      412.18     78.51 o 
   1   8   1      316.72      289.51     44.16 o 
   2   8   1     1791.84     1766.51     83.42 o 
   3   8   1     4704.71     4293.59    225.72 o 
   4   8   1      269.80      225.72     68.70 o 
   5   8   1       14.30       73.60     44.16 o 
   6   8   1     1012.16     1197.30     83.42 o 
   7   8   1     1163.12     1079.53    152.12 o 
   8   8   1      661.80      750.76    127.58 o 
   9   8   1      203.69      260.07     83.42 o 
  10   8   1      337.77      289.51     73.60 o 
  11   8   1       55.63       44.16    122.67 o 
  12   8   1       13.49      -19.63    107.95 o 
  -9   9   1       12.94       24.53    191.37 o 
  -8   9   1        2.80       58.88    220.81 o 
  -7   9   1       23.55      112.86    196.28 o 
  -6   9   1      829.17      868.53    107.95 o 
  -5   9   1     2982.50     2811.69    220.81 o 
  -4   9   1       63.57       58.88     78.51 o 
  -3   9   1      514.49      579.02     73.60 o 
  -2   9   1       77.67       39.26    107.95 o 
  -1   9   1      476.46      608.46    122.67 o 
   0   9   1     1310.01     1300.34     49.07 o 
   1   9   1       28.92       34.35     49.07 o 
   2   9   1     2065.45     1599.67     73.60 o 
   3   9   1       20.62       34.35     44.16 o 
   4   9   1      641.21      662.44     53.98 o 
   5   9   1      695.74      770.39     53.98 o 
   6   9   1     1083.34     1074.62     68.70 o 
   7   9   1       95.74      132.49    132.49 o 
   8   9   1        2.63        4.91     93.23 o 
   9   9   1      186.53      225.72    181.56 o 
  10   9   1        0.96       -9.81    142.30 o 
  11   9   1      128.88      137.39     88.33 o 
  12   9   1      216.64      181.56    127.58 o 
  -8  10   1       59.81      -34.35    171.74 o 
  -7  10   1        1.09        4.91    211.00 o 
  -6  10   1      351.68      426.91    161.93 o 
  -5  10   1      141.94       73.60    107.95 o 
  -4  10   1      473.66      549.58    142.30 o 
  -3  10   1      642.04      667.35     78.51 o 
  -2  10   1       58.35      -24.53     73.60 o 
  -1  10   1      758.45      799.83     73.60 o 
   0  10   1      134.70      186.46     93.23 o 
   1  10   1      219.85      166.84     88.33 o 
   2  10   1      155.72       93.23     98.14 o 
   3  10   1      111.19      137.39     39.26 o 
   4  10   1       64.61       98.14     83.42 o 
   5  10   1       41.65       29.44     58.88 o 
   6  10   1      107.24      161.93     73.60 o 
   7  10   1      897.50      809.65    137.39 o 
   8  10   1       38.72       68.70     78.51 o 
   9  10   1      568.02      515.23     88.33 o 
  10  10   1      246.46      255.16    112.86 o 
  11  10   1     1110.08      858.72    127.58 o 
  -7  11   1      467.61      451.44    147.21 o 
  -6  11   1      146.48      201.19    171.74 o 
  -5  11   1       92.12       88.33    338.58 o 
  -4  11   1      304.11      181.56    137.39 o 
  -3  11   1      220.84      186.46     73.60 o 
  -2  11   1       15.84        9.81    107.95 o 
  -1  11   1       15.79      -14.72    122.67 o 
   0  11   1     1213.34     1192.39    103.05 o 
   1  11   1      438.25      407.28     73.60 o 
   2  11   1      526.82      525.04     68.70 o 
   3  11   1       79.85       53.98     68.70 o 
   4  11   1       21.75      -58.88     68.70 o 
   5  11   1       65.23       93.23     63.79 o 
   6  11   1      541.06      583.93     68.70 o 
   7  11   1     1365.14     1427.93    161.93 o 
   8  11   1       48.21       53.98     98.14 o 
   9  11   1      527.89      436.72     73.60 o 
  10  11   1      315.67      264.98    103.05 o 
  11  11   1      300.57      358.21    181.56 o 
  -6  12   1       47.43        9.81    211.00 o 
  -5  12   1       16.74       -9.81    127.58 o 
  -4  12   1      163.77      161.93    132.49 o 
  -3  12   1       62.37       53.98    122.67 o 
  -2  12   1        5.75      112.86     98.14 o 
  -1  12   1      110.43       34.35    137.39 o 
   0  12   1       77.21       -9.81    107.95 o 
   1  12   1      187.43      142.30     78.51 o 
   2  12   1       49.49       63.79     49.07 o 
   3  12   1       55.74       73.60    103.05 o 
   4  12   1       36.89      103.05    176.65 o 
   5  12   1     1327.14     1511.34    103.05 o 
   6  12   1       56.63       98.14     83.42 o 
   7  12   1       13.81       49.07     83.42 o 
   8  12   1       78.32       98.14    171.74 o 
   9  12   1      343.12      299.32    368.02 o 
  -4  13   1      190.72      157.02    358.21 o 
  -3  13   1       46.07       49.07     78.51 o 
  -2  13   1      398.29      529.95    157.02 o 
  -1  13   1       70.26      157.02    117.77 o 
   0  13   1        2.60       -4.91     78.51 o 
   1  13   1        4.80      -39.26    107.95 o 
   2  13   1        0.33      -29.44     98.14 o 
   3  13   1       78.74       83.42     78.51 o 
   4  13   1     1035.44     1025.55    122.67 o 
   5  13   1      131.52      157.02     93.23 o 
   6  13   1      683.40      677.16    191.37 o 
   7  13   1      469.91      564.30    191.37 o 
   8  13   1       14.50       88.33    191.37 o 
  -2  14   1      245.03      122.67     93.23 o 
  -1  14   1       13.97       -9.81    137.39 o 
   0  14   1      136.47       44.16     88.33 o 
   1  14   1        0.16      -44.16    127.58 o 
   2  14   1      165.55       19.63    220.81 o 
   3  14   1      763.17      534.86    176.65 o 
   4  14   1      212.76      274.79    235.53 o 
   5  14   1      461.70      466.16    230.63 o 
   6  14   1      451.28      230.63    220.81 o 
   7  14   1        0.14     -103.05    220.81 o 
  -4 -14   2      111.74      -34.35    225.72 o 
  -3 -14   2       13.79      -58.88    240.44 o 
  -1 -14   2       59.96       -9.81    250.25 o 
  -8 -13   2       35.24      -29.44    206.09 o 
  -7 -13   2     1033.36     1177.67    215.91 o 
  -6 -13   2      852.75      981.39    206.09 o 
  -5 -13   2      180.21      323.86    201.19 o 
  -4 -13   2       15.23       -4.91    392.56 o 
  -3 -13   2        7.76      -19.63    206.09 o 
  -2 -13   2       56.94      235.53    206.09 o 
  -1 -13   2        1.11      -88.33    152.12 o 
   0 -13   2      136.51       49.07     63.79 o 
   1 -13   2        6.24       29.44    117.77 o 
   2 -13   2       99.36      112.86     73.60 o 
   3 -13   2      181.11      211.00     83.42 o 
  -9 -12   2        0.94        4.91    201.19 o 
  -8 -12   2       50.38      -98.14    186.46 o 
  -7 -12   2      624.75      755.67    191.37 o 
  -6 -12   2       12.88      -44.16    181.56 o 
  -5 -12   2        1.76      -29.44    176.65 o 
  -4 -12   2       15.74       14.72     88.33 o 
  -3 -12   2       16.11       29.44     63.79 o 
  -2 -12   2        1.34       53.98    117.77 o 
  -1 -12   2      102.67       53.98     53.98 o 
   1 -12   2      523.19      446.53     93.23 o 
   2 -12   2      329.04      358.21    122.67 o 
   3 -12   2      414.69      328.77     83.42 o 
   4 -12   2      501.05      480.88    112.86 o 
   5 -12   2      341.16      348.39    107.95 o 
  -9 -11   2       10.11       34.35    201.19 o 
  -8 -11   2       40.87       39.26    166.84 o 
  -7 -11   2       52.28       63.79    166.84 o 
  -6 -11   2       36.19       58.88     78.51 o 
  -5 -11   2       64.25       49.07     88.33 o 
  -4 -11   2       48.75       14.72     58.88 o 
  -3 -11   2      142.45      142.30     53.98 o 
  -2 -11   2       23.96       39.26     73.60 o 
  -1 -11   2        0.19      -39.26     49.07 o 
   0 -11   2        3.26      -29.44     49.07 o 
   1 -11   2     1897.18     1663.46    161.93 o 
   2 -11   2      712.07      677.16    107.95 o 
   3 -11   2       94.66      186.46    132.49 o 
   4 -11   2      349.65      240.44     83.42 o 
   5 -11   2     1275.58     1393.58    142.30 o 
   6 -11   2       65.55      269.88    157.02 o 
 -11 -10   2       56.74       -9.81    196.28 o 
 -10 -10   2       21.81      -98.14    191.37 o 
  -8 -10   2       66.52        9.81     73.60 o 
  -7 -10   2        6.59       49.07    309.14 o 
  -6 -10   2      235.63      294.42     88.33 o 
  -4 -10   2      151.48      132.49     58.88 o 
  -3 -10   2      115.18       73.60     49.07 o 
  -2 -10   2      107.59      103.05     39.26 o 
  -1 -10   2      232.37      206.09     63.79 o 
   0 -10   2     1757.82     1830.30     73.60 o 
   1 -10   2      303.23      309.14     49.07 o 
   2 -10   2       22.88       19.63     93.23 o 
   3 -10   2      493.76      515.23    122.67 o 
   4 -10   2      807.45      682.07    157.02 o 
   5 -10   2        4.88       24.53     93.23 o 
   6 -10   2       56.72       44.16    117.77 o 
   7 -10   2      309.53      186.46    176.65 o 
 -12  -9   2        2.49      -19.63    215.91 o 
 -11  -9   2      288.79       73.60    142.30 o 
 -10  -9   2      547.61      505.42    117.77 o 
  -9  -9   2       68.78       39.26     44.16 o 
  -8  -9   2      662.76      500.51    117.77 o 
  -7  -9   2     1008.40      947.04     78.51 o 
  -6  -9   2       90.12       49.07     78.51 o 
  -4  -9   2      162.69      147.21    112.86 o 
  -3  -9   2      888.33      824.37     93.23 o 
  -2  -9   2      780.50      770.39     44.16 o 
  -1  -9   2      646.90      721.32     68.70 o 
   0  -9   2     2779.25     2738.08     53.98 o 
   1  -9   2     1702.27      961.76     88.33 o 
   2  -9   2        3.88        0.00     83.42 o 
   3  -9   2      538.25      613.37     88.33 o 
   4  -9   2       59.24      127.58    142.30 o 
   5  -9   2        7.73      -24.53    112.86 o 
   6  -9   2      650.55      618.28    166.84 o 
   7  -9   2      677.63      672.25    127.58 o 
   8  -9   2      163.60      289.51    176.65 o 
   9  -9   2        6.04       -9.81    191.37 o 
 -12  -8   2      379.37      206.09    142.30 o 
 -11  -8   2        3.36       53.98     78.51 o 
 -10  -8   2       64.47       88.33     68.70 o 
  -9  -8   2     1240.35     1290.53    117.77 o 
  -8  -8   2     1153.86     1040.28     58.88 o 
  -7  -8   2      547.20      647.72     58.88 o 
  -6  -8   2       55.37       73.60     53.98 o 
  -5  -8   2       23.64       14.72     39.26 o 
  -4  -8   2       81.06      103.05     63.79 o 
  -3  -8   2      890.28      848.90     53.98 o 
  -2  -8   2     1265.41     1212.02     44.16 o 
  -1  -8   2      447.63      480.88     53.98 o 
   0  -8   2       78.63       88.33     44.16 o 
   1  -8   2        6.74       78.51     83.42 o 
   2  -8   2     1378.14     1354.32     93.23 o 
   3  -8   2        6.47      -34.35     63.79 o 
   4  -8   2      933.23      942.14    103.05 o 
   5  -8   2     1505.37     1604.58     83.42 o 
   6  -8   2     2221.80     2443.67    147.21 o 
   7  -8   2        8.29      -78.51    103.05 o 
   8  -8   2        1.18       53.98    206.09 o 
   9  -8   2        3.22      -14.72    122.67 o 
 -13  -7   2      297.63      245.35    112.86 o 
 -12  -7   2      602.91      466.16     93.23 o 
 -11  -7   2        3.59       24.53    127.58 o 
 -10  -7   2      641.27      642.81     78.51 o 
  -9  -7   2     1187.19     1246.37     93.23 o 
  -8  -7   2       37.27       24.53     39.26 o 
  -7  -7   2       34.33       63.79     53.98 o 
  -6  -7   2      423.65      441.63     73.60 o 
  -5  -7   2      390.92      260.07     49.07 o 
  -4  -7   2      631.65      677.16     44.16 o 
  -3  -7   2     3810.86     3596.80     44.16 o 
  -2  -7   2      803.27      868.53     44.16 o 
  -1  -7   2        0.14       -9.81     53.98 o 
   0  -7   2      472.83      564.30     49.07 o 
   1  -7   2       80.86       83.42     58.88 o 
   2  -7   2      368.29      358.21     49.07 o 
   3  -7   2     3021.30     2988.34    117.77 o 
   4  -7   2     6149.77     6491.91    225.72 o 
   5  -7   2     1298.31     1560.41    147.21 o 
   6  -7   2        9.48       73.60     83.42 o 
   7  -7   2      880.68      986.30     98.14 o 
   8  -7   2      535.78      569.21    196.28 o 
   9  -7   2       38.48       58.88    161.93 o 
  10  -7   2       33.13       -9.81    240.44 o 
 -13  -6   2       31.98       63.79     73.60 o 
 -12  -6   2      318.59      323.86    122.67 o 
 -11  -6   2     1099.89     1064.81    147.21 o 
 -10  -6   2      137.17      191.37     78.51 o 
  -9  -6   2       12.42       34.35     68.70 o 
  -8  -6   2        5.29      -29.44     68.70 o 
  -7  -6   2     1915.15     1967.69     63.79 o 
  -6  -6   2      186.37      157.02     83.42 o 
  -5  -6   2       21.64       19.63     34.35 o 
  -4  -6   2      643.92      637.90     63.79 o 
  -3  -6   2     1133.38     1202.21     39.26 o 
  -2  -6   2     1740.74     1629.11     68.70 o 
  -1  -6   2     1589.14     1687.99     49.07 o 
   0  -6   2     2621.45     2929.45    117.77 o 
   1  -6   2     1172.85     1177.67     73.60 o 
   2  -6   2     4938.54     5088.52    225.72 o 
   3  -6   2     1422.32     1545.69    107.95 o 
   4  -6   2     2051.64     2109.99    132.49 o 
   5  -6   2        1.03       29.44    112.86 o 
   6  -6   2       47.21      -24.53     78.51 o 
   7  -6   2        3.32       49.07    112.86 o 
   8  -6   2      262.82      240.44    191.37 o 
   9  -6   2       11.81     -142.30    201.19 o 
  10  -6   2      190.53      157.02    225.72 o 
  11  -6   2       11.04      103.05    181.56 o 
 -13  -5   2       22.91       -4.91     93.23 o 
 -12  -5   2       75.05      127.58     63.79 o 
 -11  -5   2       81.87       83.42     73.60 o 
 -10  -5   2        0.55       -9.81     68.70 o 
  -9  -5   2      115.27      171.74     63.79 o 
  -8  -5   2     1039.10     1123.69    112.86 o 
  -7  -5   2      238.68      274.79     63.79 o 
  -6  -5   2       16.22       44.16     44.16 o 
  -5  -5   2     1313.72     1349.41     73.60 o 
  -4  -5   2      289.13      220.81     68.70 o 
  -3  -5   2     1017.57     1010.83     68.70 o 
  -2  -5   2     2325.94     2217.95     83.42 o 
  -1  -5   2    15655.97    14823.92     63.79 o 
   0  -5   2     2150.85     2365.15     73.60 o 
   1  -5   2     3978.48     4332.84     44.16 o 
   2  -5   2     4951.17     4946.21    201.19 o 
   3  -5   2     4832.94     5245.54    235.53 o 
   4  -5   2     1012.50     1079.53    117.77 o 
   5  -5   2      245.93      304.23    107.95 o 
   6  -5   2      338.38      456.35    142.30 o 
   7  -5   2       31.28       78.51    171.74 o 
   8  -5   2       73.37      -24.53    181.56 o 
   9  -5   2       36.64        4.91    122.67 o 
  10  -5   2      274.86      186.46    122.67 o 
  11  -5   2      107.77      117.77    137.39 o 
 -13  -4   2        0.30       44.16     83.42 o 
 -12  -4   2        0.42      -19.63     83.42 o 
 -11  -4   2       23.57       39.26     63.79 o 
 -10  -4   2      844.03      986.30    132.49 o 
  -9  -4   2     1274.59     1442.65    112.86 o 
  -8  -4   2      994.84      927.42    117.77 o 
  -7  -4   2      126.61      112.86     93.23 o 
  -6  -4   2      202.85      186.46     39.26 o 
  -5  -4   2      150.16      127.58     53.98 o 
  -4  -4   2       96.62       34.35     44.16 o 
  -3  -4   2     2357.63     2252.29     49.07 o 
  -2  -4   2     6865.74     6570.42     44.16 o 
  -1  -4   2      140.82      103.05     24.53 o 
   0  -4   2    11506.02    13121.21     98.14 o 
   1  -4   2      316.70      343.49     44.16 o 
   2  -4   2     7666.11     7497.83    603.56 o 
   3  -4   2      742.57      716.42     53.98 o 
   4  -4   2      847.93      893.07    122.67 o 
   5  -4   2      240.83      417.09    107.95 o 
   6  -4   2      203.84      161.93    132.49 o 
   7  -4   2     1880.00     1687.99    142.30 o 
   8  -4   2     1748.99     1560.41    220.81 o 
   9  -4   2      348.51      304.23    147.21 o 
  10  -4   2      975.68      927.42    147.21 o 
  11  -4   2      507.51      353.30    127.58 o 
  12  -4   2      412.71      520.14    255.16 o 
 -13  -3   2       45.09       14.72     98.14 o 
 -12  -3   2        1.68        9.81     88.33 o 
 -11  -3   2       39.72      127.58    147.21 o 
 -10  -3   2     1439.71     1349.41     83.42 o 
  -9  -3   2       84.56       93.23     58.88 o 
  -8  -3   2      671.67      701.70     83.42 o 
  -7  -3   2     1913.80     1825.39    196.28 o 
  -6  -3   2       47.04      103.05     93.23 o 
  -5  -3   2       44.29      157.02     49.07 o 
  -4  -3   2      577.84      461.25     68.70 o 
  -3  -3   2        7.03      -14.72     39.26 o 
  -2  -3   2     2165.19     2065.83     44.16 o 
  -1  -3   2    11613.69    11325.26     93.23 o 
   0  -3   2       28.99       29.44     34.35 o 
   1  -3   2      114.58       98.14     24.53 o 
   2  -3   2      879.75     1094.25     63.79 o 
   3  -3   2     1444.26     1290.53     83.42 o 
   4  -3   2       80.68       63.79     93.23 o 
   5  -3   2       10.36       73.60    107.95 o 
   6  -3   2     3213.78     3498.66     83.42 o 
   7  -3   2      532.67      628.09    147.21 o 
   8  -3   2      110.04       44.16    107.95 o 
   9  -3   2      145.61        4.91    137.39 o 
  10  -3   2      362.99      289.51    103.05 o 
  11  -3   2      195.07      338.58    201.19 o 
  12  -3   2      129.67       78.51    211.00 o 
 -13  -2   2      149.47      132.49     83.42 o 
 -12  -2   2      499.55      544.67    161.93 o 
 -11  -2   2      321.23      294.42    152.12 o 
 -10  -2   2     1821.89     1805.76    211.00 o 
  -9  -2   2      536.62      569.21    211.00 o 
  -8  -2   2      671.88      682.07    117.77 o 
  -7  -2   2      266.69      368.02    103.05 o 
  -6  -2   2     6971.79     7968.90    250.25 o 
  -5  -2   2     5921.03     6315.26    196.28 o 
  -4  -2   2     8466.57     8464.50    211.00 o 
  -3  -2   2      311.95      309.14     53.98 o 
  -2  -2   2       59.28       73.60     29.44 o 
  -1  -2   2     9166.55     9799.20     73.60 o 
   0  -2   2       28.44       68.70     14.72 o 
   1  -2   2     1515.09     1589.85    112.86 o 
   2  -2   2     2650.77     2796.97     39.26 o 
   3  -2   2     2057.92     2051.11    161.93 o 
   4  -2   2       46.69       29.44     78.51 o 
   5  -2   2      276.78      230.63     53.98 o 
   6  -2   2        4.87        4.91    127.58 o 
   7  -2   2        1.96      -34.35     73.60 o 
   8  -2   2      381.35      368.02    314.05 o 
   9  -2   2     2143.05     2021.67    171.74 o 
  10  -2   2       17.47       58.88    157.02 o 
  11  -2   2       14.34       63.79    176.65 o 
  12  -2   2      248.14      289.51    211.00 o 
  13  -2   2       83.16      181.56    206.09 o 
 -13  -1   2      160.87      250.25     93.23 o 
 -12  -1   2      623.59      642.81     98.14 o 
 -11  -1   2       39.77       58.88     83.42 o 
 -10  -1   2      224.17      245.35    152.12 o 
  -9  -1   2     5214.61     5333.86    142.30 o 
  -8  -1   2      150.67      211.00    122.67 o 
  -7  -1   2       71.44       98.14     49.07 o 
  -6  -1   2    11186.48    11752.17    505.42 o 
  -5  -1   2     2948.59     3007.97     93.23 o 
  -4  -1   2      313.55      314.05    112.86 o 
  -3  -1   2      693.30      642.81     29.44 o 
  -2  -1   2    26396.82    28004.02    368.02 o 
  -1  -1   2      666.65      633.00     44.16 o 
   1  -1   2    41895.12    48583.80    112.86 o 
   3  -1   2      164.11      215.91     73.60 o 
   4  -1   2     2195.43     2271.92     88.33 o 
   5  -1   2       34.96       14.72     53.98 o 
   6  -1   2       50.54      132.49    112.86 o 
   7  -1   2      650.50      662.44    132.49 o 
   8  -1   2     1058.07      897.97    103.05 o 
   9  -1   2      494.42      397.46     88.33 o 
  10  -1   2       39.06       44.16    107.95 o 
  11  -1   2      394.61      368.02     88.33 o 
  12  -1   2       16.55       53.98    122.67 o 
  13  -1   2       17.40      171.74    230.63 o 
 -13   0   2       56.11       88.33    152.12 o 
 -12   0   2       80.30       24.53    191.37 o 
 -11   0   2      103.54      117.77    117.77 o 
 -10   0   2       17.67      -44.16     83.42 o 
  -9   0   2      613.53      647.72     68.70 o 
  -8   0   2      186.81      206.09    103.05 o 
  -7   0   2     1785.01     1805.76     63.79 o 
  -6   0   2      615.75      794.93     78.51 o 
  -5   0   2     4140.70     4509.50    157.02 o 
  -4   0   2      138.87      157.02     63.79 o 
  -3   0   2       60.46       53.98     58.88 o 
  -2   0   2        2.26       34.35     44.16 o 
  -1   0   2       70.72      147.21     53.98 o 
   0   0   2    10867.81     2988.34   1241.46 o 
   2   0   2    22694.15    24632.94     83.42 o 
   3   0   2     2499.79     2998.15    127.58 o 
   4   0   2     7337.30     8749.11    230.63 o 
   5   0   2      835.21     1329.79    142.30 o 
   6   0   2     2821.70     2811.69    122.67 o 
   7   0   2     5524.21     5363.31    304.23 o 
   8   0   2      592.98      431.81     93.23 o 
   9   0   2      762.53      628.09    103.05 o 
  10   0   2       14.49       24.53    112.86 o 
  11   0   2      212.33       88.33     98.14 o 
  12   0   2        0.64       19.63    215.91 o 
  13   0   2      514.46      441.63    191.37 o 
 -13   1   2       10.58       98.14    230.63 o 
 -12   1   2      578.14      593.74    152.12 o 
 -11   1   2       99.57      142.30    117.77 o 
 -10   1   2      930.64      824.37    132.49 o 
  -9   1   2      221.24      274.79     73.60 o 
  -8   1   2      640.09      686.97    107.95 o 
  -7   1   2       35.61      220.81    137.39 o 
  -6   1   2        0.21      196.28    201.19 o 
  -5   1   2     6003.99     5672.45    132.49 o 
  -4   1   2     1625.59     1364.13    107.95 o 
  -3   1   2      473.56      422.00     88.33 o 
  -2   1   2     9426.27    10157.41    142.30 o 
  -1   1   2    17122.87    18999.75     78.51 o 
   0   1   2     2432.70     2213.04    137.39 o 
   1   1   2     2116.55     2458.39    147.21 o 
   2   1   2      340.40      333.67     14.72 o 
   3   1   2     6681.78     7640.14     88.33 o 
   4   1   2      141.91      201.19     34.35 o 
   5   1   2       48.30      161.93    112.86 o 
   6   1   2     4650.52     4563.47     58.88 o 
   7   1   2     1079.91     1025.55     88.33 o 
   8   1   2       52.09      112.86     83.42 o 
   9   1   2        9.80       83.42    147.21 o 
  10   1   2      508.00      549.58    171.74 o 
  11   1   2       96.11      112.86    112.86 o 
  12   1   2      275.38      304.23    211.00 o 
  13   1   2     1036.36      942.14    186.46 o 
 -13   2   2      220.90      348.39    137.39 o 
 -12   2   2      390.65      387.65    176.65 o 
 -11   2   2       19.72       29.44    117.77 o 
 -10   2   2      121.41      117.77    107.95 o 
  -9   2   2        3.84       68.70    117.77 o 
  -8   2   2      196.27      171.74    230.63 o 
  -7   2   2        0.96       53.98     78.51 o 
  -6   2   2     4790.60     4735.22    161.93 o 
  -5   2   2     2533.57     2306.27     73.60 o 
  -4   2   2     1071.47     1300.34     58.88 o 
  -3   2   2    21638.13    24068.63    206.09 o 
  -2   2   2      135.53      230.63     93.23 o 
  -1   2   2     5634.48     5809.84    260.07 o 
   0   2   2    16665.64    19642.56    211.00 o 
   1   2   2     1802.12     2144.34     53.98 o 
   2   2   2     4180.17     3797.99     44.16 o 
   3   2   2      939.15      981.39     98.14 o 
   4   2   2      560.45      603.56     88.33 o 
   5   2   2      150.58      157.02     83.42 o 
   6   2   2      416.00      451.44     88.33 o 
   7   2   2     1535.69     1462.27    196.28 o 
   8   2   2     1721.28     1638.92     88.33 o 
   9   2   2       17.87       88.33     78.51 o 
  10   2   2      220.24      269.88     58.88 o 
  11   2   2      879.87     1300.34    186.46 o 
  12   2   2      435.78      510.32    171.74 o 
 -12   3   2       25.08       14.72    122.67 o 
 -11   3   2        2.57      -34.35    157.02 o 
 -10   3   2       18.66       83.42    117.77 o 
  -9   3   2       36.09      103.05    107.95 o 
  -8   3   2       98.22      117.77     83.42 o 
  -7   3   2     8096.97     7895.30    171.74 o 
  -6   3   2      125.44       93.23    147.21 o 
  -5   3   2       25.87       78.51     58.88 o 
  -4   3   2     6576.31     6433.02    137.39 o 
  -3   3   2     3504.39     3714.57    191.37 o 
  -2   3   2      419.57      328.77     49.07 o 
  -1   3   2     3229.21     3268.03    166.84 o 
   0   3   2     1282.49     1275.81     34.35 o 
   1   3   2       20.83       19.63     44.16 o 
   2   3   2     3378.99     3675.31    186.46 o 
   3   3   2      371.86      294.42     34.35 o 
   4   3   2     3395.54     3150.27    264.98 o 
   5   3   2        8.96       -9.81     34.35 o 
   6   3   2      353.11      255.16     63.79 o 
   7   3   2     1199.70     1280.72     44.16 o 
   8   3   2     1629.34     1722.34     78.51 o 
   9   3   2      147.50      122.67     78.51 o 
  10   3   2     2753.94     2693.92    103.05 o 
  11   3   2     1842.61     1869.55    181.56 o 
  12   3   2      280.04      181.56    107.95 o 
  13   3   2       96.33      132.49    147.21 o 
 -12   4   2        3.23      157.02    176.65 o 
 -11   4   2      121.13      122.67    147.21 o 
 -10   4   2      131.87       73.60    117.77 o 
  -9   4   2     1070.54     1089.34     98.14 o 
  -8   4   2     1669.61     1732.16    206.09 o 
  -7   4   2     1042.28     1055.00     83.42 o 
  -6   4   2     1516.55     1462.27    103.05 o 
  -5   4   2     2137.90     2247.39    103.05 o 
  -4   4   2      329.72      500.51    112.86 o 
  -3   4   2     6231.63     6928.63    215.91 o 
  -2   4   2     1223.32     1270.90    112.86 o 
  -1   4   2      372.83      333.67     39.26 o 
   0   4   2      455.33      412.18     29.44 o 
   1   4   2     1301.73     1236.55     63.79 o 
   2   4   2     7016.28     6830.49    304.23 o 
   3   4   2      168.51      166.84     53.98 o 
   4   4   2       29.50      -53.98     53.98 o 
   5   4   2      310.89      377.84     68.70 o 
   6   4   2       64.42       78.51     34.35 o 
   7   4   2     1843.52     1840.11    103.05 o 
   8   4   2     1723.55     1722.34     58.88 o 
   9   4   2     6671.44     6786.32    240.44 o 
  10   4   2      179.59      225.72     63.79 o 
  11   4   2       22.65       19.63    117.77 o 
  12   4   2       15.00       93.23     93.23 o 
  13   4   2       48.26       49.07    107.95 o 
 -12   5   2        4.11      -88.33    196.28 o 
 -10   5   2      628.24      500.51    211.00 o 
  -9   5   2     2209.77     2154.16    112.86 o 
  -8   5   2      618.22      863.62    176.65 o 
  -7   5   2      276.07      225.72    112.86 o 
  -6   5   2     1302.19     1099.16    132.49 o 
  -5   5   2       17.93      142.30     73.60 o 
  -4   5   2       18.11      176.65    107.95 o 
  -3   5   2      509.20      642.81     73.60 o 
  -2   5   2     3676.28     3856.87     58.88 o 
  -1   5   2      436.73      510.32     68.70 o 
   0   5   2      441.75      451.44     58.88 o 
   1   5   2     4336.55     4342.66     63.79 o 
   2   5   2       23.44       24.53     29.44 o 
   3   5   2     1046.61      996.11     58.88 o 
   4   5   2     2141.36     2080.55    255.16 o 
   5   5   2     1684.02     1624.20     53.98 o 
   6   5   2       69.85       98.14     58.88 o 
   7   5   2      113.86      117.77     68.70 o 
   8   5   2     1521.86     1481.90    147.21 o 
   9   5   2     1408.99     1310.16    122.67 o 
  10   5   2      425.92      363.11     58.88 o 
  11   5   2       39.19       53.98     68.70 o 
  12   5   2      238.58      260.07    166.84 o 
  13   5   2        5.75        0.00     88.33 o 
 -11   6   2      302.65      368.02    240.44 o 
 -10   6   2     1281.83     1319.97    152.12 o 
  -9   6   2     1807.32     1835.20    117.77 o 
  -8   6   2      669.29      731.14    181.56 o 
  -7   6   2      103.25      122.67    103.05 o 
  -6   6   2      900.22      976.48    137.39 o 
  -5   6   2      457.85      525.04    186.46 o 
  -4   6   2      297.55      426.91     93.23 o 
  -3   6   2     1716.06     1629.11     58.88 o 
  -2   6   2      609.59      466.16     98.14 o 
  -1   6   2     3669.21     3729.29     63.79 o 
   0   6   2       61.95       88.33     44.16 o 
   1   6   2     1824.42     1962.78     63.79 o 
   2   6   2     1304.99     1315.07     44.16 o 
   3   6   2     2388.73     2448.57    132.49 o 
   4   6   2     2664.86     2639.94     68.70 o 
   5   6   2     1714.12     2095.27     93.23 o 
   7   6   2      417.22      348.39     73.60 o 
   8   6   2      585.22      682.07     88.33 o 
   9   6   2       27.48       68.70     93.23 o 
  10   6   2      585.81      755.67    122.67 o 
  11   6   2        1.37      117.77    107.95 o 
  12   6   2      115.80      171.74    152.12 o 
  13   6   2      539.41      799.83    137.39 o 
 -11   7   2       54.99      -68.70    181.56 o 
 -10   7   2      108.35      166.84    240.44 o 
  -9   7   2       13.27      -29.44    181.56 o 
  -8   7   2        0.33      245.35    382.74 o 
  -7   7   2      418.85      417.09     93.23 o 
  -6   7   2       75.49      112.86    112.86 o 
  -5   7   2      876.64     1001.02    103.05 o 
  -4   7   2      929.45     1079.53    112.86 o 
  -3   7   2      938.15     1040.28     73.60 o 
  -2   7   2      329.76      422.00     58.88 o 
  -1   7   2       70.37       19.63     73.60 o 
   0   7   2       42.36       53.98     58.88 o 
   1   7   2      799.22      780.21     44.16 o 
   2   7   2     4878.77     4715.59     73.60 o 
   4   7   2     1075.96     1040.28     93.23 o 
   5   7   2     2569.33     2703.73     73.60 o 
   6   7   2       34.10      -14.72    186.46 o 
   7   7   2      111.73       73.60     68.70 o 
   8   7   2       47.38        0.00     93.23 o 
   9   7   2     3398.43     3557.55     88.33 o 
  10   7   2     1253.32     1305.25     83.42 o 
  11   7   2      266.56      196.28    137.39 o 
  12   7   2      438.06      372.93    103.05 o 
  13   7   2      463.61      441.63     98.14 o 
 -10   8   2       10.26       88.33    161.93 o 
  -9   8   2       85.54      132.49    122.67 o 
  -8   8   2      165.38      240.44    206.09 o 
  -7   8   2        6.57      -29.44    107.95 o 
  -6   8   2       60.13       24.53    157.02 o 
  -5   8   2      687.25      804.74     83.42 o 
  -4   8   2      376.35      407.28     98.14 o 
  -3   8   2      666.42      686.97    122.67 o 
  -2   8   2      361.66      328.77     83.42 o 
  -1   8   2       66.52       29.44     49.07 o 
   0   8   2      340.76      274.79     49.07 o 
   1   8   2     2793.72     2679.20     88.33 o 
   2   8   2      149.64      201.19     58.88 o 
   3   8   2      910.64      947.04     78.51 o 
   4   8   2     1476.85     1575.13    103.05 o 
   5   8   2        5.47       14.72     83.42 o 
   6   8   2      930.63      951.95     83.42 o 
   7   8   2      359.10      358.21     83.42 o 
   8   8   2     1594.85     2036.39    107.95 o 
   9   8   2     1879.32     1673.27    314.05 o 
  10   8   2      614.06      633.00    103.05 o 
  11   8   2       13.86       39.26     98.14 o 
  12   8   2       31.13      107.95     73.60 o 
  -9   9   2      127.30       34.35    152.12 o 
  -8   9   2      103.90      250.25    181.56 o 
  -7   9   2      566.98      603.56    166.84 o 
  -6   9   2       57.91      191.37     98.14 o 
  -5   9   2      697.46      878.35    152.12 o 
  -4   9   2      531.38      485.79    117.77 o 
  -3   9   2     1457.23     1496.62     73.60 o 
  -2   9   2       71.68       53.98     68.70 o 
  -1   9   2        6.55       14.72     63.79 o 
   0   9   2     1497.84     1305.25     98.14 o 
   1   9   2       35.22        4.91     53.98 o 
   2   9   2      118.22      215.91    152.12 o 
   3   9   2       54.53       63.79     58.88 o 
   4   9   2     1071.59     1182.58     83.42 o 
   5   9   2       73.55      142.30     73.60 o 
   6   9   2       61.81      201.19    161.93 o 
   7   9   2      283.17      368.02     78.51 o 
   8   9   2      607.34      726.23    117.77 o 
   9   9   2      222.11      294.42     98.14 o 
  10   9   2        8.54      -34.35     68.70 o 
  11   9   2        5.74      -24.53     73.60 o 
  12   9   2       95.27       49.07     88.33 o 
  -8  10   2       38.10       39.26    211.00 o 
  -7  10   2      361.30      220.81    211.00 o 
  -6  10   2     1064.76     1005.93    161.93 o 
  -5  10   2       43.87       88.33    103.05 o 
  -4  10   2      282.50      235.53     78.51 o 
  -3  10   2      664.93      574.11    152.12 o 
  -2  10   2      261.72      284.60     73.60 o 
  -1  10   2       54.75       98.14    107.95 o 
   0  10   2      435.78      451.44     68.70 o 
   1  10   2      109.47      127.58     93.23 o 
   2  10   2      121.33      117.77    176.65 o 
   3  10   2       20.59       73.60     49.07 o 
   4  10   2        2.69       14.72     93.23 o 
   5  10   2      613.29      642.81     73.60 o 
   6  10   2      967.85      991.21    127.58 o 
   7  10   2      345.74      456.35     93.23 o 
   8  10   2       15.19       -9.81     63.79 o 
   9  10   2       11.89        0.00     98.14 o 
  10  10   2        0.44        4.91    132.49 o 
  11  10   2       18.13       83.42     73.60 o 
  -7  11   2      133.47      176.65    186.46 o 
  -6  11   2        5.37       39.26    181.56 o 
  -5  11   2        1.06      -24.53     93.23 o 
  -4  11   2       95.02       83.42     93.23 o 
  -3  11   2      214.31      211.00    103.05 o 
  -2  11   2      333.71      387.65    127.58 o 
  -1  11   2        3.50      -19.63     68.70 o 
   0  11   2      106.82       88.33     68.70 o 
   1  11   2      430.68      569.21     83.42 o 
   2  11   2     1102.17     1138.41     88.33 o 
   3  11   2        1.64       39.26     49.07 o 
   4  11   2     1160.85     1305.25    103.05 o 
   5  11   2     1930.35     2217.95    142.30 o 
   6  11   2      753.55      814.56     78.51 o 
   7  11   2      194.03      211.00     73.60 o 
   8  11   2        2.78      -19.63     83.42 o 
   9  11   2       13.36        4.91    103.05 o 
  10  11   2      100.94       49.07     68.70 o 
  11  11   2      203.11      181.56     78.51 o 
  -6  12   2      675.76      623.18    166.84 o 
  -5  12   2        1.76       53.98    157.02 o 
  -4  12   2       18.84      -29.44    137.39 o 
  -3  12   2       23.22      -24.53     93.23 o 
  -2  12   2       63.11      107.95    157.02 o 
   0  12   2      346.56      309.14    107.95 o 
   1  12   2       26.44      112.86     68.70 o 
   2  12   2      565.30      623.18     78.51 o 
   3  12   2     1449.82     1236.55    176.65 o 
   4  12   2      439.49      480.88     73.60 o 
   5  12   2      744.88      853.81     73.60 o 
   6  12   2      146.78      147.21     98.14 o 
   7  12   2      234.39      338.58    166.84 o 
   8  12   2       61.47        0.00     68.70 o 
   9  12   2        3.71       53.98    171.74 o 
  10  12   2       86.91      -34.35    358.21 o 
  -4  13   2      121.91      117.77    107.95 o 
  -3  13   2       27.19       19.63    171.74 o 
  -2  13   2        1.62       98.14    117.77 o 
  -1  13   2      333.40      314.05     78.51 o 
   0  13   2      280.58      358.21    127.58 o 
   1  13   2       31.56       53.98    112.86 o 
   2  13   2      288.47      215.91    112.86 o 
   3  13   2      568.46      387.65    157.02 o 
   4  13   2      362.06      480.88    147.21 o 
   5  13   2      125.92       98.14    103.05 o 
   6  13   2        4.59       83.42    186.46 o 
   7  13   2      135.06      132.49    191.37 o 
   8  13   2        4.19       49.07    186.46 o 
   9  13   2      278.73      201.19    191.37 o 
  -2  14   2      203.54      176.65     88.33 o 
  -1  14   2       36.02       19.63     83.42 o 
   0  14   2       74.45       53.98    132.49 o 
   1  14   2      240.40       73.60    112.86 o 
   2  14   2       70.09       14.72     93.23 o 
   3  14   2      467.06      377.84    127.58 o 
   4  14   2        4.59       19.63    152.12 o 
   5  14   2      298.54      343.49    230.63 o 
   6  14   2      100.29      201.19    215.91 o 
   7  14   2       25.65        9.81    215.91 o 
   1  15   2       25.61        0.00     83.42 o 
   3  15   2      101.19      260.07    299.32 o 
  -4 -14   3       97.14      137.39    225.72 o 
  -3 -14   3      110.63      274.79    235.53 o 
  -2 -14   3      368.23      525.04    240.44 o 
  -1 -14   3      193.45      211.00    240.44 o 
  -7 -13   3       27.93       83.42    215.91 o 
  -5 -13   3      282.15      338.58    206.09 o 
  -4 -13   3        5.85       49.07    201.19 o 
  -3 -13   3      415.10      382.74    206.09 o 
  -1 -13   3       15.37      -44.16    211.00 o 
   0 -13   3      329.13      181.56     98.14 o 
   1 -13   3      374.63      166.84     88.33 o 
   2 -13   3      354.82      240.44     98.14 o 
   3 -13   3      137.51       63.79    112.86 o 
  -9 -12   3      389.92      456.35    211.00 o 
  -8 -12   3        1.34       68.70    191.37 o 
  -7 -12   3       11.25      -88.33    196.28 o 
  -6 -12   3     1003.07     1192.39    382.74 o 
  -5 -12   3        7.17       93.23    186.46 o 
  -4 -12   3      762.17      613.37    176.65 o 
  -3 -12   3      260.15      230.63    181.56 o 
  -2 -12   3      118.15      -19.63    122.67 o 
  -1 -12   3       85.22       19.63    181.56 o 
   0 -12   3      771.42      544.67    181.56 o 
   1 -12   3      336.07      260.07     68.70 o 
   2 -12   3      236.83      191.37     98.14 o 
   3 -12   3       22.37       83.42    122.67 o 
   4 -12   3       10.18       29.44     98.14 o 
   5 -12   3       28.97      -88.33    215.91 o 
 -10 -11   3      237.51      122.67    215.91 o 
  -9 -11   3      255.07      191.37    407.28 o 
  -8 -11   3       80.82      112.86    363.11 o 
  -7 -11   3      280.70      314.05    348.39 o 
  -6 -11   3       30.02       29.44    171.74 o 
  -5 -11   3      293.62      171.74    166.84 o 
  -4 -11   3       97.68       63.79     58.88 o 
  -3 -11   3      170.76      289.51    161.93 o 
  -2 -11   3      120.92       39.26    103.05 o 
  -1 -11   3      334.11      152.12     73.60 o 
   0 -11   3     1051.35      868.53     83.42 o 
   1 -11   3      130.25      152.12     93.23 o 
   2 -11   3       87.87       73.60     63.79 o 
   3 -11   3        8.03       68.70     88.33 o 
   4 -11   3       17.16       39.26    161.93 o 
   5 -11   3       16.56       -9.81    122.67 o 
   6 -11   3      515.70      480.88    201.19 o 
 -11 -10   3      184.00      284.60    211.00 o 
 -10 -10   3       15.75       39.26    196.28 o 
  -9 -10   3      253.43      201.19    181.56 o 
  -8 -10   3       72.22      122.67    171.74 o 
  -7 -10   3        2.70      -29.44    157.02 o 
  -6 -10   3        2.25       58.88    152.12 o 
  -5 -10   3       84.83       63.79    152.12 o 
  -4 -10   3      305.05      260.07    157.02 o 
  -3 -10   3        5.26       73.60    142.30 o 
  -2 -10   3       95.02       78.51     49.07 o 
  -1 -10   3      121.60       78.51     39.26 o 
   0 -10   3      668.03      691.88     83.42 o 
   1 -10   3        1.27      -24.53     63.79 o 
   2 -10   3       90.69       68.70    107.95 o 
   3 -10   3       47.98       68.70     83.42 o 
   4 -10   3       99.17      191.37     98.14 o 
   5 -10   3      495.21      539.77     88.33 o 
   6 -10   3     1936.56     1943.16    201.19 o 
   7 -10   3      217.83      260.07    215.91 o 
 -10  -9   3      161.42      353.30    368.02 o 
  -9  -9   3        8.00        0.00     58.88 o 
  -8  -9   3        0.90       -4.91     68.70 o 
  -7  -9   3        9.85       -4.91     83.42 o 
  -6  -9   3      979.34     1001.02    117.77 o 
  -5  -9   3     1887.94     1840.11    142.30 o 
  -4  -9   3        8.15        9.81    127.58 o 
  -3  -9   3      104.97      127.58     68.70 o 
  -2  -9   3      116.98      103.05     49.07 o 
  -1  -9   3       80.00       88.33     29.44 o 
   0  -9   3      867.42      814.56     88.33 o 
   1  -9   3      879.30      888.16     68.70 o 
   2  -9   3     1594.70     1683.09    147.21 o 
   3  -9   3     1097.25     1064.81    103.05 o 
   4  -9   3      141.01      220.81    137.39 o 
   5  -9   3     1519.93     1756.69    255.16 o 
   6  -9   3      147.59      117.77    132.49 o 
   7  -9   3        1.67       34.35    255.16 o 
   8  -9   3       15.69      -49.07    117.77 o 
 -12  -8   3      475.14      245.35     88.33 o 
 -11  -8   3        4.67      -19.63     98.14 o 
 -10  -8   3      143.39      137.39     63.79 o 
  -9  -8   3      352.26      264.98    166.84 o 
  -8  -8   3      191.38      171.74     29.44 o 
  -7  -8   3      562.84      495.60    122.67 o 
  -6  -8   3       66.10       44.16     29.44 o 
  -5  -8   3      398.13      397.46     68.70 o 
  -4  -8   3       52.10       88.33    117.77 o 
  -3  -8   3      368.18      338.58     68.70 o 
  -2  -8   3     1766.47     1594.76     63.79 o 
  -1  -8   3       25.59       68.70     53.98 o 
   0  -8   3     1225.19     1059.90     78.51 o 
   1  -8   3      504.43      539.77    112.86 o 
   2  -8   3      120.93      166.84     68.70 o 
   3  -8   3     1149.55     1162.95    107.95 o 
   4  -8   3      775.39      765.49     78.51 o 
   5  -8   3        9.56      -98.14    122.67 o 
   6  -8   3      253.89      157.02    103.05 o 
   7  -8   3     1272.45     1143.32    191.37 o 
   8  -8   3        8.36       39.26    103.05 o 
   9  -8   3      163.03       73.60    235.53 o 
 -12  -7   3       63.96       98.14     63.79 o 
 -11  -7   3       14.18       -9.81    107.95 o 
 -10  -7   3       82.90      103.05     98.14 o 
  -9  -7   3       30.04        9.81     53.98 o 
  -8  -7   3     1121.53      922.51    191.37 o 
  -7  -7   3      440.53      382.74     88.33 o 
  -6  -7   3     1223.21     1167.86    122.67 o 
  -5  -7   3        0.40        4.91     58.88 o 
  -4  -7   3      734.19      667.35     88.33 o 
  -3  -7   3     1641.40     1560.41     58.88 o 
  -2  -7   3     1706.41     1584.95    107.95 o 
  -1  -7   3     3552.50     3552.64     98.14 o 
   0  -7   3      933.72      863.62     68.70 o 
   1  -7   3     1022.48     1148.23     78.51 o 
   2  -7   3       60.27      142.30     44.16 o 
   3  -7   3      180.58      132.49     78.51 o 
   4  -7   3      719.92      731.14    112.86 o 
   5  -7   3       69.04       14.72    147.21 o 
   6  -7   3      746.00      794.93    137.39 o 
   7  -7   3      354.66      417.09    181.56 o 
   8  -7   3      239.13      206.09    152.12 o 
   9  -7   3      269.96      299.32    220.81 o 
  10  -7   3       83.10      107.95    161.93 o 
 -13  -6   3       55.85       63.79    107.95 o 
 -12  -6   3       26.08       83.42     83.42 o 
 -11  -6   3       56.74       83.42     68.70 o 
 -10  -6   3      136.96       68.70    112.86 o 
  -9  -6   3     2585.18     2841.13     98.14 o 
  -8  -6   3       88.12      103.05     63.79 o 
  -7  -6   3       91.22       93.23     44.16 o 
  -6  -6   3       21.46        4.91     73.60 o 
  -5  -6   3     1123.10     1172.76     34.35 o 
  -4  -6   3      178.11      152.12     98.14 o 
  -3  -6   3       36.76      -53.98     88.33 o 
  -2  -6   3    18271.35    22841.89     93.23 o 
  -1  -6   3      387.60      343.49     34.35 o 
   0  -6   3       16.22        0.00     34.35 o 
   1  -6   3      414.20      372.93     63.79 o 
   2  -6   3     2728.19     2738.08    152.12 o 
   3  -6   3      201.18      240.44     93.23 o 
   4  -6   3      544.23      525.04     68.70 o 
   5  -6   3     1032.14     1074.62    117.77 o 
   6  -6   3        2.46      -29.44    122.67 o 
   7  -6   3        1.79       -9.81    147.21 o 
   8  -6   3      149.21       29.44     93.23 o 
   9  -6   3        0.09      -68.70    206.09 o 
  10  -6   3      611.79      490.70    264.98 o 
  11  -6   3       95.86      -14.72    186.46 o 
 -13  -5   3       26.93       63.79     93.23 o 
 -12  -5   3       66.27       44.16     58.88 o 
 -11  -5   3       19.16      -14.72     83.42 o 
 -10  -5   3      360.16      417.09     83.42 o 
  -9  -5   3       55.98       98.14     98.14 o 
  -8  -5   3      146.10      186.46     49.07 o 
  -7  -5   3        3.76       14.72     53.98 o 
  -6  -5   3     1110.54     1270.90     63.79 o 
  -5  -5   3      150.01      152.12     58.88 o 
  -4  -5   3     4397.15     4293.59    103.05 o 
  -3  -5   3     8415.55     8165.18     44.16 o 
  -2  -5   3      489.50      500.51     83.42 o 
  -1  -5   3      100.35      117.77     29.44 o 
   0  -5   3       59.83      107.95     39.26 o 
   1  -5   3     1232.29     1398.48     93.23 o 
   2  -5   3      409.23      426.91     73.60 o 
   3  -5   3     4744.15     4867.70    289.51 o 
   4  -5   3      800.98      711.51     73.60 o 
   5  -5   3       52.37       73.60     93.23 o 
   6  -5   3       21.50       -9.81     73.60 o 
   7  -5   3      335.95      441.63    157.02 o 
   8  -5   3        5.77       19.63    107.95 o 
   9  -5   3       27.26      117.77    230.63 o 
  10  -5   3      632.80      657.53    220.81 o 
  11  -5   3      234.27      323.86    240.44 o 
 -13  -4   3       23.01       53.98    147.21 o 
 -12  -4   3        2.05       68.70     73.60 o 
 -11  -4   3      114.68      176.65    112.86 o 
 -10  -4   3      118.78       93.23    117.77 o 
  -9  -4   3      135.45      201.19    103.05 o 
  -8  -4   3     1668.41     1599.67    245.35 o 
  -7  -4   3     1391.29     1462.27     88.33 o 
  -6  -4   3      793.41      917.60     83.42 o 
  -5  -4   3     4762.68     4592.91    196.28 o 
  -4  -4   3     3756.93     3204.24    250.25 o 
  -3  -4   3       85.47      103.05     24.53 o 
  -2  -4   3     1863.78     1697.81     78.51 o 
  -1  -4   3     5414.69     5137.59     73.60 o 
   0  -4   3      627.81      696.79     24.53 o 
   1  -4   3       83.24       63.79     78.51 o 
   2  -4   3     1453.98     1270.90     44.16 o 
   3  -4   3     1748.94     1967.69    112.86 o 
   4  -4   3      564.59      529.95    112.86 o 
   5  -4   3      137.21      196.28     63.79 o 
   6  -4   3       52.99       63.79    103.05 o 
   7  -4   3      153.59      152.12     83.42 o 
   8  -4   3       29.38        9.81    348.39 o 
   9  -4   3     1055.89     1055.00    191.37 o 
  10  -4   3      249.47       78.51    181.56 o 
  11  -4   3       73.52      161.93    220.81 o 
  12  -4   3      210.97      318.95    255.16 o 
 -13  -3   3       68.47        0.00     98.14 o 
 -12  -3   3       28.71      132.49    147.21 o 
 -11  -3   3        0.85       24.53     93.23 o 
 -10  -3   3       10.73      -34.35     93.23 o 
  -9  -3   3     1794.29     1707.62    122.67 o 
  -8  -3   3      584.47      529.95     73.60 o 
  -7  -3   3      614.34      633.00    132.49 o 
  -6  -3   3     1327.01     1339.60    103.05 o 
  -5  -3   3     1490.65     1256.18     93.23 o 
  -4  -3   3       34.88       39.26     73.60 o 
  -3  -3   3     2724.30     2949.08     34.35 o 
  -2  -3   3     3359.36     3214.06     68.70 o 
  -1  -3   3      640.30      750.76     68.70 o 
   0  -3   3     2790.33     2900.01    122.67 o 
   1  -3   3     1126.90     1079.53     49.07 o 
   2  -3   3     4853.51     5274.98    245.35 o 
   3  -3   3     4448.20     5108.14    171.74 o 
   4  -3   3      846.08      902.88     53.98 o 
   5  -3   3      303.31      539.77     98.14 o 
   6  -3   3      298.17      314.05    127.58 o 
   7  -3   3      411.06      456.35    137.39 o 
   8  -3   3     2343.40     2060.92    314.05 o 
   9  -3   3     2111.28     2021.67    225.72 o 
  10  -3   3       19.80      157.02    206.09 o 
  11  -3   3       52.16       98.14    211.00 o 
  12  -3   3       57.41       19.63    112.86 o 
 -13  -2   3       65.39      166.84    103.05 o 
 -12  -2   3       80.30      211.00    323.86 o 
 -11  -2   3        1.04       49.07    107.95 o 
 -10  -2   3      787.01      799.83     68.70 o 
  -9  -2   3     1896.13     1737.06    137.39 o 
  -8  -2   3        9.44        9.81     58.88 o 
  -7  -2   3      734.04      613.37     98.14 o 
  -6  -2   3      161.78      240.44    103.05 o 
  -5  -2   3      172.29      191.37     53.98 o 
  -4  -2   3     5262.84     5324.05    122.67 o 
  -3  -2   3     5412.93     5780.40     78.51 o 
  -2  -2   3     8804.10     9166.20    402.37 o 
  -1  -2   3     3261.83     1153.14    799.83 o 
   0  -2   3    19108.88    18675.89    608.46 o 
   1  -2   3     5624.69     5790.21    196.28 o 
   2  -2   3      466.62      471.07     63.79 o 
   3  -2   3      275.13      392.56     73.60 o 
   4  -2   3     1909.41     1982.41     73.60 o 
   5  -2   3      226.85      309.14     53.98 o 
   6  -2   3       99.33      215.91    122.67 o 
   7  -2   3     4083.28     2011.85    642.81 o 
   8  -2   3       67.33       73.60    132.49 o 
   9  -2   3      369.45      402.37    112.86 o 
  10  -2   3        6.46      -63.79    191.37 o 
  11  -2   3      290.75      279.70    201.19 o 
  12  -2   3       23.03       53.98    137.39 o 
  13  -2   3      539.52      667.35    245.35 o 
 -13  -1   3        0.74      -53.98    103.05 o 
 -12  -1   3       72.99      191.37    117.77 o 
 -11  -1   3      145.76       88.33     98.14 o 
 -10  -1   3      476.63      431.81    112.86 o 
  -9  -1   3      569.61      485.79    117.77 o 
  -8  -1   3       91.81      211.00    103.05 o 
  -7  -1   3      631.89      736.04    103.05 o 
  -6  -1   3        0.85      -58.88    103.05 o 
  -5  -1   3      625.33      544.67     83.42 o 
  -4  -1   3     4269.05     4435.89    117.77 o 
  -3  -1   3      250.48      245.35     34.35 o 
  -2  -1   3     6100.03     6491.91    132.49 o 
  -1  -1   3     7385.33     8032.69    372.93 o 
   0  -1   3      909.41      971.58     44.16 o 
   1  -1   3     7539.04     8410.53     58.88 o 
   2  -1   3        4.24       49.07     53.98 o 
   3  -1   3      104.63      215.91     63.79 o 
   4  -1   3      417.38      314.05     58.88 o 
   5  -1   3      386.51      633.00     83.42 o 
   6  -1   3       23.85      -24.53     73.60 o 
   7  -1   3      880.37      858.72    142.30 o 
   8  -1   3      482.66      529.95    157.02 o 
   9  -1   3        0.14       19.63     83.42 o 
  10  -1   3      990.65      829.28    255.16 o 
  11  -1   3      439.72      323.86    107.95 o 
  12  -1   3      229.52      279.70    112.86 o 
 -13   0   3      145.12      -49.07    161.93 o 
 -12   0   3     1067.71     1084.44    191.37 o 
 -11   0   3      752.08      726.23    122.67 o 
 -10   0   3       24.44        4.91    117.77 o 
  -9   0   3      158.56      191.37     88.33 o 
  -8   0   3     1826.90     1697.81    157.02 o 
  -7   0   3        0.34       93.23    112.86 o 
  -6   0   3     3644.84     3665.50    152.12 o 
  -5   0   3    10917.73    10667.73    377.84 o 
  -4   0   3       18.12       -4.91     34.35 o 
  -3   0   3      781.09      736.04     58.88 o 
  -2   0   3     9711.93     9651.99    255.16 o 
  -1   0   3        1.91       14.72     29.44 o 
   0   0   3    12039.41    15245.92    500.51 o 
   1   0   3      906.07      912.69     19.63 o 
   3   0   3     1333.85     1364.13     73.60 o 
   4   0   3      139.94      255.16     83.42 o 
   5   0   3       35.42      142.30     93.23 o 
   6   0   3      920.79     1128.60    107.95 o 
   7   0   3       57.57       63.79     88.33 o 
   8   0   3     2317.59     2227.76     83.42 o 
   9   0   3     1116.32      834.18    245.35 o 
  10   0   3      253.15      225.72    122.67 o 
  11   0   3      577.90      672.25    166.84 o 
  13   0   3       68.78      225.72    245.35 o 
 -13   1   3      457.71      633.00    220.81 o 
 -12   1   3      233.29      245.35    152.12 o 
 -11   1   3        3.03      -83.42    181.56 o 
 -10   1   3     1107.53      902.88    186.46 o 
  -9   1   3      576.36      529.95    166.84 o 
  -8   1   3      116.36      225.72    274.79 o 
  -7   1   3     4495.52     4161.10    206.09 o 
  -6   1   3     6011.08     5544.86    314.05 o 
  -5   1   3        9.99       83.42    107.95 o 
  -4   1   3     3529.77     3454.50     58.88 o 
  -3   1   3     2086.42     2379.88     83.42 o 
  -2   1   3      846.21      947.04     68.70 o 
  -1   1   3      606.28      686.97     44.16 o 
   0   1   3      177.01      220.81     19.63 o 
   1   1   3     7050.47     7777.53    117.77 o 
   2   1   3     1484.36     1359.23     58.88 o 
   4   1   3       76.50      147.21     49.07 o 
   5   1   3       11.96      -73.60     93.23 o 
   6   1   3     1184.71     1182.58    201.19 o 
   7   1   3     1266.76     1148.23    103.05 o 
   8   1   3     2743.16     2713.55    260.07 o 
   9   1   3      324.18      314.05    137.39 o 
  10   1   3     1785.84     1771.41    220.81 o 
  11   1   3      714.68      731.14    274.79 o 
  12   1   3      745.54      637.90    127.58 o 
  13   1   3      133.04      176.65    230.63 o 
 -13   2   3       31.76       24.53    117.77 o 
 -12   2   3      185.28      142.30    132.49 o 
 -11   2   3      651.29      598.65    122.67 o 
 -10   2   3        2.53      -83.42    166.84 o 
  -9   2   3       26.35      147.21    117.77 o 
  -8   2   3     4716.56     4965.84    103.05 o 
  -7   2   3     3196.45     3307.29     78.51 o 
  -6   2   3      391.98      583.93    122.67 o 
  -5   2   3     7733.12     7645.04    201.19 o 
  -4   2   3      197.39      176.65     58.88 o 
  -3   2   3       26.33       44.16     68.70 o 
  -2   2   3      162.94      132.49     63.79 o 
  -1   2   3    19474.07    20481.65     83.42 o 
   0   2   3        5.73      122.67     34.35 o 
   1   2   3       69.95       88.33     29.44 o 
   2   2   3    49422.57    43873.12    667.35 o 
   3   2   3     7743.08     7841.32    495.60 o 
   4   2   3       70.36       58.88     63.79 o 
   6   2   3      194.52      176.65     98.14 o 
   7   2   3     1493.67     1393.58     88.33 o 
   8   2   3      404.05      358.21     73.60 o 
   9   2   3      688.53      745.86    112.86 o 
  10   2   3      109.26      191.37    147.21 o 
  11   2   3      235.27      211.00     88.33 o 
  12   2   3      108.82       -9.81    211.00 o 
  13   2   3        2.58       58.88    235.53 o 
 -12   3   3      650.52      603.56    181.56 o 
 -11   3   3       50.21       88.33    132.49 o 
 -10   3   3      293.85      333.67    107.95 o 
  -9   3   3        5.96       78.51    117.77 o 
  -7   3   3      716.29     1030.46    161.93 o 
  -6   3   3     1915.52     1815.57     88.33 o 
  -5   3   3     1288.67     1290.53     63.79 o 
  -4   3   3     1807.19     2178.69    196.28 o 
  -3   3   3      912.68      858.72     93.23 o 
  -2   3   3     4297.23     4259.24     63.79 o 
  -1   3   3      758.74      765.49     63.79 o 
   0   3   3    10758.10    11192.77    284.60 o 
   1   3   3     1345.55     1344.51     58.88 o 
   2   3   3     9117.73     9970.94    525.04 o 
   3   3   3     4563.30     4455.52    176.65 o 
   4   3   3       66.03       29.44     58.88 o 
   5   3   3     1143.08     1231.65     29.44 o 
   6   3   3     5368.34     4200.36    250.25 o 
   7   3   3     1230.49     1349.41    117.77 o 
   8   3   3       41.79        0.00    122.67 o 
   9   3   3      635.13      750.76    137.39 o 
  10   3   3      632.72      755.67    142.30 o 
  11   3   3        4.42       58.88    157.02 o 
  12   3   3      437.31      382.74    157.02 o 
  13   3   3      127.14       98.14    220.81 o 
 -12   4   3      115.02      171.74    127.58 o 
 -11   4   3       57.95      157.02    166.84 o 
 -10   4   3     1829.67     1805.76    103.05 o 
  -9   4   3      431.35      436.72    122.67 o 
  -8   4   3      217.28      377.84     83.42 o 
  -7   4   3      160.97      358.21    122.67 o 
  -6   4   3      851.57      804.74    107.95 o 
  -5   4   3      256.57      196.28    117.77 o 
  -4   4   3       79.09       53.98     68.70 o 
  -3   4   3     6249.59     6840.30     98.14 o 
  -2   4   3     5752.99     5790.21    166.84 o 
  -1   4   3       71.08      117.77     39.26 o 
   0   4   3       81.81       58.88     58.88 o 
   1   4   3     2747.87     2909.83    142.30 o 
   2   4   3     1224.51     1128.60    122.67 o 
   3   4   3     2118.60     2281.74    260.07 o 
   5   4   3     3305.02     3233.69     73.60 o 
   6   4   3       97.60       93.23     73.60 o 
   7   4   3      109.52      157.02     88.33 o 
   8   4   3      156.77      196.28     68.70 o 
   9   4   3      627.11      633.00    157.02 o 
  10   4   3      137.84      211.00     88.33 o 
  11   4   3     1463.28     1511.34     98.14 o 
  12   4   3       15.04      142.30    112.86 o 
  13   4   3      360.71      368.02    127.58 o 
 -12   5   3      346.84      358.21    225.72 o 
 -11   5   3      252.56      186.46    127.58 o 
 -10   5   3      448.25      422.00    240.44 o 
  -9   5   3       85.13      279.70    122.67 o 
  -8   5   3        1.62       29.44     98.14 o 
  -7   5   3     1231.96     1364.13     88.33 o 
  -6   5   3     1105.46     1005.93     93.23 o 
  -5   5   3     1190.95     1280.72     93.23 o 
  -4   5   3      548.11      579.02     63.79 o 
  -3   5   3      249.59      206.09     93.23 o 
  -2   5   3      265.96      392.56     73.60 o 
  -1   5   3        0.13       44.16     73.60 o 
   0   5   3       54.05       19.63     58.88 o 
   1   5   3     1099.19     1305.25     88.33 o 
   2   5   3       34.07       49.07     53.98 o 
   3   5   3      556.27      431.81     53.98 o 
   4   5   3      806.98      819.46     88.33 o 
   5   5   3       48.91      122.67     58.88 o 
   6   5   3      449.09      446.53     63.79 o 
   7   5   3       14.84       34.35     58.88 o 
   8   5   3       23.80       -4.91     88.33 o 
   9   5   3     3261.85     3317.10    230.63 o 
  10   5   3     1066.96     1005.93    122.67 o 
  11   5   3       21.76       -9.81    147.21 o 
  12   5   3      411.18      431.81     78.51 o 
  13   5   3      261.41      314.05    122.67 o 
 -11   6   3      170.33      152.12    161.93 o 
 -10   6   3      169.09      181.56    122.67 o 
  -9   6   3       50.56       83.42    132.49 o 
  -8   6   3      210.57      240.44    127.58 o 
  -7   6   3     2484.87     2080.55    117.77 o 
  -6   6   3     1507.76     1555.51     88.33 o 
  -5   6   3      956.60     1005.93    103.05 o 
  -4   6   3      528.47      544.67    127.58 o 
  -3   6   3     1287.39     1300.34     68.70 o 
  -2   6   3       25.67       68.70     73.60 o 
  -1   6   3      603.40      583.93     53.98 o 
   0   6   3       12.48       -4.91     44.16 o 
   1   6   3     2012.49     1820.48     88.33 o 
   2   6   3      324.39      260.07     58.88 o 
   3   6   3       22.49       83.42     73.60 o 
   4   6   3      798.52      804.74     78.51 o 
   5   6   3      621.77      760.58     73.60 o 
   6   6   3       26.44       98.14     44.16 o 
   7   6   3        1.16        4.91     83.42 o 
   8   6   3      774.75      780.21     83.42 o 
   9   6   3     2544.07     2664.48     88.33 o 
  10   6   3      716.15      740.95    107.95 o 
  11   6   3      398.99      510.32    103.05 o 
  12   6   3      281.27      402.37    103.05 o 
  13   6   3      528.80      544.67    107.95 o 
 -11   7   3        7.79      -49.07    240.44 o 
 -10   7   3       38.52       -9.81    157.02 o 
  -9   7   3      976.22      893.07    152.12 o 
  -8   7   3      370.14      417.09    103.05 o 
  -7   7   3      161.45      186.46     98.14 o 
  -6   7   3     1900.90     1840.11    103.05 o 
  -5   7   3     2341.26     2330.81    171.74 o 
  -4   7   3     1467.66     1452.46    137.39 o 
  -3   7   3      291.45      211.00     93.23 o 
  -2   7   3      662.13      750.76     58.88 o 
  -1   7   3      105.74      186.46     44.16 o 
   0   7   3     1074.16     1162.95     49.07 o 
   1   7   3       25.67       -9.81     53.98 o 
   2   7   3     2061.67     2095.27     88.33 o 
   3   7   3      297.37      299.32     78.51 o 
   4   7   3     3845.81     4637.08    211.00 o 
   5   7   3      195.09      264.98     63.79 o 
   6   7   3      357.34      387.65     88.33 o 
   7   7   3      808.12      839.09    142.30 o 
   8   7   3     1551.93     1496.62    215.91 o 
   9   7   3     1924.24     1967.69    127.58 o 
  10   7   3      795.38      775.30    132.49 o 
  11   7   3       96.17       53.98    132.49 o 
  12   7   3        6.12       78.51     88.33 o 
  13   7   3      176.21      161.93    161.93 o 
 -10   8   3      602.06      559.39    132.49 o 
  -9   8   3      561.72      701.70    152.12 o 
  -8   8   3       40.25     -112.86    201.19 o 
  -7   8   3      163.44      161.93    103.05 o 
  -6   8   3      367.32      343.49    137.39 o 
  -5   8   3        7.23      -34.35     88.33 o 
  -4   8   3      300.78      314.05    117.77 o 
  -3   8   3       19.04      166.84    127.58 o 
  -2   8   3      107.44       34.35    127.58 o 
  -1   8   3     1439.89     1530.97     78.51 o 
   0   8   3      158.32      171.74     58.88 o 
   1   8   3      902.92      863.62     63.79 o 
   3   8   3     5159.68     4671.43     78.51 o 
   5   8   3     3149.74     3194.43    103.05 o 
   6   8   3     4956.76     4931.49     98.14 o 
   7   8   3      628.44      745.86     78.51 o 
   8   8   3     1961.03     2159.06    186.46 o 
   9   8   3      633.97      677.16    103.05 o 
  10   8   3        2.15       -9.81     83.42 o 
  11   8   3       66.75       39.26    137.39 o 
  12   8   3      104.28      230.63    127.58 o 
  -9   9   3      216.73      289.51    152.12 o 
  -8   9   3      237.47      220.81    122.67 o 
  -7   9   3      162.20      142.30    152.12 o 
  -6   9   3       30.47       93.23    166.84 o 
  -5   9   3      768.68      721.32    107.95 o 
  -4   9   3      426.71      323.86    107.95 o 
  -3   9   3     3555.80     3449.59    132.49 o 
  -2   9   3       13.24       24.53     73.60 o 
  -1   9   3      246.28      225.72     63.79 o 
   0   9   3     1198.50     1207.11     88.33 o 
   1   9   3      427.35      431.81     93.23 o 
   2   9   3     4390.11     4617.45    201.19 o 
   3   9   3      315.83      245.35     63.79 o 
   4   9   3      297.00      299.32     49.07 o 
   5   9   3     1413.15     1643.83    112.86 o 
   6   9   3     3758.22     3940.29     88.33 o 
   7   9   3      160.44      225.72     63.79 o 
   8   9   3      558.93      613.37     98.14 o 
   9   9   3       28.89        0.00     68.70 o 
  10   9   3      187.21      201.19     88.33 o 
  11   9   3        3.40      -29.44     83.42 o 
  12   9   3       45.90       98.14     83.42 o 
  -8  10   3       33.42      152.12    132.49 o 
  -7  10   3      192.58      274.79    225.72 o 
  -6  10   3      142.71      132.49    127.58 o 
  -5  10   3        4.70       -9.81    142.30 o 
  -4  10   3      552.16      633.00    112.86 o 
  -3  10   3       15.88      -68.70    137.39 o 
  -2  10   3      576.88      490.70    117.77 o 
  -1  10   3     2571.69     2679.20    127.58 o 
   0  10   3      790.91      755.67     68.70 o 
   1  10   3     1133.64     1148.23     68.70 o 
   2  10   3      138.60      191.37     98.14 o 
   3  10   3     1619.99     1614.39    152.12 o 
   4  10   3     1199.76     1261.09     73.60 o 
   5  10   3      678.69      721.32     73.60 o 
   6  10   3      237.16      240.44     63.79 o 
   7  10   3      320.72      372.93     93.23 o 
   8  10   3       58.93       93.23    107.95 o 
   9  10   3      553.52      544.67    122.67 o 
  10  10   3      172.10      176.65     83.42 o 
  11  10   3       33.13       24.53     73.60 o 
  12  10   3       91.74       58.88    103.05 o 
  -7  11   3      154.87      201.19    211.00 o 
  -6  11   3      676.30      745.86    137.39 o 
  -5  11   3       38.88      181.56    157.02 o 
  -4  11   3      282.71      201.19    117.77 o 
  -3  11   3      435.47      372.93     93.23 o 
  -2  11   3        1.25       29.44     78.51 o 
  -1  11   3      309.49      264.98     68.70 o 
   0  11   3      315.72      318.95     98.14 o 
   1  11   3      116.06      112.86     68.70 o 
   2  11   3      377.29      343.49     58.88 o 
   3  11   3      199.31      196.28     78.51 o 
   4  11   3      761.81      814.56     53.98 o 
   5  11   3      544.44      583.93     93.23 o 
   6  11   3       48.75       39.26    137.39 o 
   7  11   3     1016.43     1099.16     83.42 o 
   8  11   3      101.82      117.77     88.33 o 
   9  11   3      366.64      348.39    157.02 o 
  10  11   3      178.45      103.05     63.79 o 
  11  11   3      151.33       44.16    103.05 o 
  -5  12   3      194.21      152.12    127.58 o 
  -4  12   3       46.26       44.16    132.49 o 
  -3  12   3        1.58       19.63     93.23 o 
  -2  12   3      989.04     1202.21    157.02 o 
  -1  12   3      730.17      647.72    107.95 o 
   0  12   3      475.42      485.79     73.60 o 
   1  12   3       35.47        9.81    117.77 o 
   2  12   3      703.62      785.11     63.79 o 
   3  12   3      369.49      274.79     63.79 o 
   4  12   3      368.53      407.28     98.14 o 
   5  12   3      359.82      436.72    112.86 o 
   6  12   3      463.20      525.04     98.14 o 
   7  12   3      947.06      893.07     88.33 o 
   8  12   3       16.55       83.42    107.95 o 
   9  12   3       91.31       68.70     73.60 o 
  10  12   3      148.19      127.58     83.42 o 
  -5  13   3      290.21      230.63    176.65 o 
  -4  13   3       47.35       24.53    147.21 o 
  -3  13   3      296.41      412.18    132.49 o 
  -2  13   3       64.32      230.63    171.74 o 
  -1  13   3       24.92       24.53    107.95 o 
   0  13   3        3.61      -78.51    274.79 o 
   1  13   3        6.37      -29.44     63.79 o 
   2  13   3       13.74      152.12    132.49 o 
   3  13   3      263.11      166.84     78.51 o 
   4  13   3     1948.15     2178.69    171.74 o 
   5  13   3      278.44      299.32    103.05 o 
   6  13   3      112.34      211.00    215.91 o 
   7  13   3       38.57       73.60    103.05 o 
   8  13   3      164.13      284.60    181.56 o 
   9  13   3      285.99       39.26    181.56 o 
  -3  14   3      103.54      171.74    132.49 o 
  -2  14   3      587.32      520.14    166.84 o 
  -1  14   3        0.40       24.53    103.05 o 
   0  14   3      260.24      255.16    112.86 o 
   1  14   3       88.08       24.53    127.58 o 
   2  14   3      105.91      142.30     83.42 o 
   3  14   3      375.20      377.84    142.30 o 
   4  14   3      768.94      711.51    211.00 o 
   5  14   3     1015.95      799.83    220.81 o 
   6  14   3      104.32      107.95    132.49 o 
   7  14   3        0.18       88.33    215.91 o 
   0  15   3       62.46       -4.91     88.33 o 
   1  15   3      197.78      142.30     98.14 o 
   2  15   3      111.22       73.60     88.33 o 
   3  15   3      215.35      137.39     98.14 o 
   4  15   3      754.74     1001.02    284.60 o 
  -6 -13   4      183.04      161.93    220.81 o 
  -5 -13   4       68.43        4.91    215.91 o 
  -4 -13   4      236.51      240.44    201.19 o 
  -2 -13   4       21.11       14.72    206.09 o 
  -1 -13   4       92.17       68.70    211.00 o 
   0 -13   4      263.27      230.63    211.00 o 
   1 -13   4       37.45      -14.72    103.05 o 
   2 -13   4       16.07       14.72    152.12 o 
  -8 -12   4       15.35      176.65    417.09 o 
  -7 -12   4       26.43       53.98    196.28 o 
  -6 -12   4        4.95       34.35    191.37 o 
  -5 -12   4      278.79      304.23    191.37 o 
  -4 -12   4     1178.12     1069.72    186.46 o 
  -2 -12   4        3.53       34.35    181.56 o 
  -1 -12   4        1.76      -14.72     83.42 o 
   0 -12   4       87.36       44.16     78.51 o 
   1 -12   4      684.62      559.39     88.33 o 
   2 -12   4      470.87      260.07    176.65 o 
   3 -12   4      405.82      363.11    137.39 o 
   4 -12   4        5.51       39.26    161.93 o 
 -10 -11   4       10.23       73.60    225.72 o 
  -8 -11   4      205.10      196.28    196.28 o 
  -7 -11   4       12.03      137.39    176.65 o 
  -6 -11   4      493.71      603.56    176.65 o 
  -5 -11   4      610.28      755.67    171.74 o 
  -4 -11   4       14.19       34.35    161.93 o 
  -3 -11   4        2.41      -29.44    161.93 o 
  -2 -11   4       83.43       14.72     78.51 o 
  -1 -11   4      128.30       88.33     53.98 o 
   0 -11   4      235.34      196.28     78.51 o 
   1 -11   4     1721.64     1643.83    142.30 o 
   2 -11   4       56.96       58.88    107.95 o 
   3 -11   4       85.22       88.33    127.58 o 
   4 -11   4      137.06       83.42    161.93 o 
   6 -11   4        1.34      107.95    117.77 o 
 -10 -10   4        1.13        9.81    206.09 o 
  -9 -10   4       44.01       98.14    196.28 o 
  -8 -10   4      114.28      166.84    176.65 o 
  -7 -10   4       15.76       29.44    161.93 o 
  -6 -10   4       58.01       93.23    161.93 o 
  -5 -10   4       13.49       63.79    157.02 o 
  -4 -10   4      630.42      637.90    147.21 o 
  -3 -10   4      163.60      191.37    147.21 o 
  -2 -10   4       54.38       63.79     39.26 o 
  -1 -10   4      553.39      515.23     49.07 o 
   0 -10   4      927.95      824.37     73.60 o 
   1 -10   4     2235.34     2149.25    122.67 o 
   2 -10   4      140.79      186.46    137.39 o 
   3 -10   4        3.19       19.63     88.33 o 
   4 -10   4       71.32      107.95     93.23 o 
   5 -10   4       93.07       34.35    132.49 o 
   6 -10   4      143.59       39.26    107.95 o 
   7 -10   4       58.48       29.44    152.12 o 
 -11  -9   4       69.44      152.12    206.09 o 
  -9  -9   4        3.20      176.65    363.11 o 
  -8  -9   4      501.56      377.84    157.02 o 
  -6  -9   4      433.40      436.72    152.12 o 
  -5  -9   4      125.68      171.74    147.21 o 
  -4  -9   4      471.07      505.42    132.49 o 
  -3  -9   4      502.59      544.67     44.16 o 
  -2  -9   4      152.28      166.84     73.60 o 
  -1  -9   4     1499.31     1373.95     58.88 o 
   0  -9   4      738.30      628.09     78.51 o 
   1  -9   4     1498.98     1398.48     78.51 o 
   2  -9   4     1144.31     1099.16    186.46 o 
   3  -9   4        1.89      -68.70    122.67 o 
   4  -9   4      251.73      304.23     83.42 o 
   5  -9   4       86.52       88.33     88.33 o 
   6  -9   4       57.97       63.79    181.56 o 
   7  -9   4      382.83      323.86    132.49 o 
   8  -9   4       49.86       39.26    166.84 o 
 -12  -8   4       13.79       98.14    220.81 o 
 -11  -8   4       50.16      -14.72    191.37 o 
 -10  -8   4      144.00      137.39     78.51 o 
  -9  -8   4       23.35       14.72     73.60 o 
  -8  -8   4      198.03      142.30     53.98 o 
  -7  -8   4      207.70      176.65     63.79 o 
  -6  -8   4      807.82      819.46    137.39 o 
  -5  -8   4      456.37      534.86    132.49 o 
  -4  -8   4      241.88      186.46    127.58 o 
  -3  -8   4      321.82      260.07    245.35 o 
  -1  -8   4      415.35      422.00    117.77 o 
   0  -8   4       36.37       39.26     78.51 o 
   1  -8   4     1062.87      991.21     73.60 o 
   2  -8   4     1166.31     1123.69     93.23 o 
   3  -8   4        5.06       58.88    112.86 o 
   4  -8   4        9.95       88.33     83.42 o 
   5  -8   4     1342.23     1373.95    132.49 o 
   6  -8   4      174.76      328.77    348.39 o 
   7  -8   4       30.93       44.16    176.65 o 
   9  -8   4       16.92       44.16    225.72 o 
 -12  -7   4       31.05       34.35     58.88 o 
 -11  -7   4       42.04       53.98     83.42 o 
 -10  -7   4       75.93       98.14     78.51 o 
  -9  -7   4      107.87       83.42     73.60 o 
  -8  -7   4       17.79       49.07     83.42 o 
  -7  -7   4      628.14      588.84     68.70 o 
  -6  -7   4     2235.99     2267.02    132.49 o 
  -5  -7   4      151.63       29.44    122.67 o 
  -4  -7   4       79.26       19.63    117.77 o 
  -3  -7   4     2387.20     2217.95    112.86 o 
  -2  -7   4      703.65      633.00     83.42 o 
  -1  -7   4       13.65      -63.79    103.05 o 
   0  -7   4       62.65       98.14    107.95 o 
   1  -7   4      284.13      338.58     68.70 o 
   2  -7   4     1221.91     1079.53     53.98 o 
   3  -7   4     1551.08     1427.93    147.21 o 
   4  -7   4      322.33      353.30     68.70 o 
   5  -7   4        6.60       34.35     73.60 o 
   6  -7   4     1231.70     1398.48    338.58 o 
   7  -7   4      552.71      515.23    186.46 o 
   8  -7   4       62.76        9.81    201.19 o 
   9  -7   4       69.89        4.91    181.56 o 
  10  -7   4       87.99        4.91    152.12 o 
 -13  -6   4       15.93        0.00     88.33 o 
 -12  -6   4        8.27        4.91    112.86 o 
 -11  -6   4       71.02       19.63     73.60 o 
 -10  -6   4       18.20       14.72    122.67 o 
  -9  -6   4      307.67      402.37     63.79 o 
  -8  -6   4      548.90      569.21    122.67 o 
  -7  -6   4     2498.19     2438.76     68.70 o 
  -6  -6   4      472.24      529.95     68.70 o 
  -5  -6   4     1083.01     1020.65     49.07 o 
  -4  -6   4     5675.93     5922.70    230.63 o 
  -3  -6   4       48.06       29.44     98.14 o 
  -2  -6   4      144.67      117.77     39.26 o 
  -1  -6   4       20.24       14.72     44.16 o 
   0  -6   4     3390.77     3081.57    142.30 o 
   1  -6   4      925.99      878.35     53.98 o 
   2  -6   4     1947.84     2002.04    142.30 o 
   3  -6   4     3113.77     3434.87    220.81 o 
   4  -6   4       13.36       34.35     73.60 o 
   5  -6   4      205.87      166.84     83.42 o 
   6  -6   4        7.04      107.95    157.02 o 
   7  -6   4       91.32       34.35    157.02 o 
   8  -6   4        6.78       58.88    137.39 o 
   9  -6   4       51.60      191.37    137.39 o 
  10  -6   4      367.51      348.39    142.30 o 
 -13  -5   4       27.43        9.81     88.33 o 
 -12  -5   4      128.28      137.39     68.70 o 
 -11  -5   4        3.98        9.81     63.79 o 
 -10  -5   4      173.56       88.33     78.51 o 
  -9  -5   4     1066.20     1050.09    122.67 o 
  -8  -5   4     2784.97     2767.52    132.49 o 
  -7  -5   4       22.66       39.26     44.16 o 
  -6  -5   4     1907.05     1967.69    112.86 o 
  -5  -5   4      701.13      686.97     83.42 o 
  -4  -5   4      141.09      161.93     98.14 o 
  -3  -5   4      217.89      132.49     93.23 o 
  -2  -5   4     4343.48     4175.82    176.65 o 
  -1  -5   4     4916.93     4975.66     73.60 o 
   0  -5   4       28.79       73.60     39.26 o 
   1  -5   4      654.37      579.02     53.98 o 
   2  -5   4     1138.51     1177.67    103.05 o 
   3  -5   4     2131.56     2237.57     98.14 o 
   4  -5   4      195.22      132.49     58.88 o 
   5  -5   4      770.05      623.18    132.49 o 
   6  -5   4      521.10      529.95     73.60 o 
   7  -5   4        7.08       29.44    117.77 o 
   8  -5   4      945.15      750.76    142.30 o 
   9  -5   4      421.39      500.51    186.46 o 
  10  -5   4        3.03      166.84    441.63 o 
  11  -5   4       49.24      -88.33    250.25 o 
 -13  -4   4       24.98       19.63     83.42 o 
 -12  -4   4        4.11      171.74     93.23 o 
 -11  -4   4        8.66      -19.63    117.77 o 
 -10  -4   4      661.89      686.97    103.05 o 
  -9  -4   4      431.56      431.81     58.88 o 
  -8  -4   4       12.93       -4.91    122.67 o 
  -7  -4   4     2193.96     2325.90    196.28 o 
  -6  -4   4      194.59      260.07     49.07 o 
  -5  -4   4     1040.87     1055.00     34.35 o 
  -4  -4   4      710.88      809.65     53.98 o 
  -3  -4   4     5501.27     5584.12    157.02 o 
  -2  -4   4     3374.63     3415.24     88.33 o 
  -1  -4   4     5467.10     5525.24     49.07 o 
   0  -4   4      537.42      588.84     29.44 o 
   1  -4   4     2500.60     2590.87    166.84 o 
   2  -4   4     2416.24     2767.52    112.86 o 
   3  -4   4      149.42      142.30     83.42 o 
   4  -4   4       23.46       24.53    191.37 o 
   5  -4   4      479.92      309.14    112.86 o 
   6  -4   4       15.48       83.42    112.86 o 
   7  -4   4      922.57     1084.44    161.93 o 
   8  -4   4      152.60      176.65    142.30 o 
   9  -4   4      180.87        0.00    132.49 o 
  10  -4   4        0.07       29.44    201.19 o 
  11  -4   4      253.48      377.84    220.81 o 
  12  -4   4        1.05      304.23    510.32 o 
 -13  -3   4        5.86       73.60     88.33 o 
 -12  -3   4       33.43      -14.72    137.39 o 
 -11  -3   4      100.19      171.74    137.39 o 
 -10  -3   4      586.63      554.49     78.51 o 
  -9  -3   4        1.67      -19.63     63.79 o 
  -8  -3   4      284.72      309.14     68.70 o 
  -7  -3   4      244.24      201.19    132.49 o 
  -6  -3   4       91.20       58.88     93.23 o 
  -5  -3   4      305.91      260.07     83.42 o 
  -4  -3   4     2138.63     2100.18    112.86 o 
  -3  -3   4     6210.91     6987.51    279.70 o 
  -2  -3   4      110.12      127.58     83.42 o 
  -1  -3   4     3011.66     2762.62     53.98 o 
   0  -3   4     3415.75     3793.08    206.09 o 
   1  -3   4     1300.25     1545.69     58.88 o 
   2  -3   4     1016.53     1020.65    127.58 o 
   3  -3   4      233.78      284.60     44.16 o 
   4  -3   4      999.95      976.48     78.51 o 
   5  -3   4      825.48      829.28    103.05 o 
   6  -3   4      432.03      466.16    112.86 o 
   7  -3   4       60.48       34.35    142.30 o 
   8  -3   4       96.88      117.77    176.65 o 
   9  -3   4       46.48       83.42    191.37 o 
  10  -3   4     1957.33     2325.90    211.00 o 
  11  -3   4      385.53      328.77    230.63 o 
  12  -3   4      142.75       73.60    122.67 o 
 -13  -2   4        3.52      -83.42    171.74 o 
 -12  -2   4       93.19       34.35    161.93 o 
 -11  -2   4       16.82       19.63     83.42 o 
 -10  -2   4      233.15      279.70     88.33 o 
  -9  -2   4      251.92      196.28     98.14 o 
  -8  -2   4     1262.39     1256.18     73.60 o 
  -7  -2   4     1269.51     1153.14    142.30 o 
  -6  -2   4      675.43      672.25    117.77 o 
  -5  -2   4     6658.41     6403.58    181.56 o 
  -4  -2   4     3187.02     3292.57     88.33 o 
  -3  -2   4     8289.81     8861.97    132.49 o 
  -2  -2   4     2211.18     2159.06     73.60 o 
  -1  -2   4     1778.60     1957.88     49.07 o 
   0  -2   4     1073.79     1172.76     63.79 o 
   1  -2   4       55.27      122.67     49.07 o 
   2  -2   4       27.69       83.42     39.26 o 
   3  -2   4     1386.37     1315.07     68.70 o 
   4  -2   4      519.54      446.53     63.79 o 
   5  -2   4     2935.20     3052.13     68.70 o 
   6  -2   4        0.79       44.16     78.51 o 
   7  -2   4      198.84      137.39     83.42 o 
   8  -2   4       14.76      -44.16    171.74 o 
   9  -2   4     2187.35     2325.90    196.28 o 
  11  -2   4      526.47      392.56    117.77 o 
  12  -2   4      629.15      559.39    215.91 o 
 -13  -1   4      383.50      328.77     88.33 o 
 -12  -1   4      121.73       34.35     83.42 o 
 -11  -1   4      458.65      485.79     88.33 o 
 -10  -1   4       16.99       58.88     93.23 o 
  -9  -1   4      866.30      799.83    127.58 o 
  -8  -1   4      658.13      549.58    107.95 o 
  -7  -1   4     6276.47     6516.44    284.60 o 
  -6  -1   4     5199.21     5132.68    225.72 o 
  -4  -1   4    10936.24    10535.24    191.37 o 
  -3  -1   4     1856.07     1982.41     78.51 o 
  -2  -1   4      144.50      161.93     49.07 o 
  -1  -1   4    16840.87    18970.30   1462.27 o 
   0  -1   4    12482.25    13032.88    480.88 o 
   1  -1   4     2667.49     2232.67     58.88 o 
   2  -1   4     7626.58     8076.85     78.51 o 
   3  -1   4     5985.52     6388.86     88.33 o 
   4  -1   4      660.83      686.97     88.33 o 
   5  -1   4       53.49       53.98     98.14 o 
   6  -1   4      726.18      726.23    220.81 o 
   7  -1   4     1032.30      907.79    122.67 o 
   8  -1   4     2144.59     2374.97    166.84 o 
   9  -1   4      123.07      235.53     78.51 o 
  10  -1   4     1046.12     1241.46    201.19 o 
  11  -1   4      597.93      500.51    289.51 o 
  12  -1   4      151.86      157.02    137.39 o 
  13  -1   4      115.91      176.65    260.07 o 
 -13   0   4       86.39      152.12    132.49 o 
 -12   0   4      118.74      103.05    112.86 o 
 -11   0   4     1845.30     1697.81    161.93 o 
 -10   0   4      400.28      372.93     73.60 o 
  -9   0   4     3555.68     3346.55    264.98 o 
  -8   0   4     1329.27     1212.02    107.95 o 
  -7   0   4     3650.05     3640.96    117.77 o 
  -6   0   4        5.58      -44.16     68.70 o 
  -5   0   4      722.67      721.32     73.60 o 
  -4   0   4      497.68      598.65    107.95 o 
  -3   0   4      943.65      922.51     53.98 o 
  -2   0   4      761.26      848.90     63.79 o 
  -1   0   4      456.58      529.95     58.88 o 
   0   0   4     1928.86     2286.64     53.98 o 
   1   0   4     5960.75     6280.91     98.14 o 
   3   0   4      473.78      520.14     83.42 o 
   4   0   4     2987.51     2988.34     93.23 o 
   5   0   4       67.28      206.09     98.14 o 
   6   0   4      801.32      701.70    220.81 o 
   7   0   4     3359.70     2306.27    451.44 o 
   8   0   4        3.24     -132.49    132.49 o 
   9   0   4     2492.50     1849.92    333.67 o 
  10   0   4       54.82       24.53     63.79 o 
  11   0   4       16.33       39.26     98.14 o 
  12   0   4      134.01      137.39    235.53 o 
  13   0   4       62.95      191.37    250.25 o 
 -13   1   4       53.69       -9.81    122.67 o 
 -12   1   4      292.97      338.58    122.67 o 
 -11   1   4     1106.76     1104.07    142.30 o 
 -10   1   4      266.77      255.16    147.21 o 
  -9   1   4     1842.47     1928.44    122.67 o 
  -8   1   4     2628.75     2693.92    137.39 o 
  -7   1   4     1759.45     1825.39    132.49 o 
  -6   1   4     3755.28     3243.50    343.49 o 
  -5   1   4     3854.24     4180.73     98.14 o 
  -4   1   4        4.61       34.35     49.07 o 
  -3   1   4       11.59       39.26     68.70 o 
  -2   1   4    25591.29    27140.39    186.46 o 
  -1   1   4     5093.36     4740.12    107.95 o 
   0   1   4     3516.09     3650.78     53.98 o 
   1   1   4       13.18       58.88     49.07 o 
   2   1   4    24819.54    20197.04     83.42 o 
   4   1   4     1567.77     1373.95     53.98 o 
   6   1   4     1849.34     1678.18     53.98 o 
   7   1   4     1122.45     1074.62     78.51 o 
   8   1   4      128.55      117.77     93.23 o 
   9   1   4       18.71       88.33    142.30 o 
  10   1   4       55.75       63.79     83.42 o 
  11   1   4      105.50      127.58    107.95 o 
  12   1   4      301.36      240.44    176.65 o 
  13   1   4      184.36      343.49    250.25 o 
 -13   2   4      295.48      245.35    127.58 o 
 -12   2   4      614.13      672.25    142.30 o 
 -11   2   4      149.04      147.21    181.56 o 
 -10   2   4       55.44      -19.63    117.77 o 
  -9   2   4      552.98      608.46     83.42 o 
  -8   2   4       41.38       39.26    137.39 o 
  -7   2   4      173.56      328.77    103.05 o 
  -6   2   4     5289.08     4543.84    309.14 o 
  -5   2   4      254.36       98.14     93.23 o 
  -4   2   4       16.69       24.53     44.16 o 
  -3   2   4    11792.45    12483.30    284.60 o 
  -2   2   4       45.78       44.16     58.88 o 
  -1   2   4     4752.42     4558.57    176.65 o 
   1   2   4    59711.91    56842.22    323.86 o 
   2   2   4    61933.14    62180.99    147.21 o 
   3   2   4    18011.75    16477.57    740.95 o 
   4   2   4     2802.18     2693.92     83.42 o 
   5   2   4      994.27      770.39     83.42 o 
   6   2   4      523.49      441.63     44.16 o 
   7   2   4        3.23      -19.63     49.07 o 
   8   2   4      589.81      701.70    137.39 o 
   9   2   4      326.38      289.51     73.60 o 
  10   2   4      176.34      166.84     73.60 o 
  11   2   4      915.97     1055.00    358.21 o 
  12   2   4      630.57      529.95    171.74 o 
  13   2   4       93.80      392.56    235.53 o 
 -12   3   4      554.74      333.67    152.12 o 
 -11   3   4       21.20      132.49    176.65 o 
 -10   3   4      167.38      309.14    117.77 o 
  -9   3   4      474.58      348.39     93.23 o 
  -8   3   4     2327.92     2374.97     93.23 o 
  -7   3   4     4255.56     4053.15    157.02 o 
  -6   3   4      370.83      598.65    122.67 o 
  -5   3   4     2811.94     2738.08     88.33 o 
  -4   3   4     1183.97     1055.00    117.77 o 
  -3   3   4      344.95      338.58     88.33 o 
  -2   3   4     1865.97     1977.50     73.60 o 
  -1   3   4      204.98      269.88     44.16 o 
   0   3   4    13745.29    12890.58    441.63 o 
   1   3   4    18495.94    18307.87    137.39 o 
   2   3   4      339.16      343.49     73.60 o 
   3   3   4     8826.31     8346.74    127.58 o 
   4   3   4     9146.52     8950.29    510.32 o 
   5   3   4      207.69      215.91     44.16 o 
   6   3   4      132.03      112.86    117.77 o 
   7   3   4      507.75      436.72     63.79 o 
   8   3   4      262.05      132.49    260.07 o 
   9   3   4      191.36      211.00     68.70 o 
  10   3   4      813.66      765.49    147.21 o 
  11   3   4      333.96      363.11    161.93 o 
  12   3   4      224.80      235.53    127.58 o 
  13   3   4        5.43       24.53    201.19 o 
 -12   4   4        0.87      103.05    191.37 o 
 -11   4   4       88.18       58.88    147.21 o 
 -10   4   4       34.66       63.79     98.14 o 
  -9   4   4        1.81       53.98    107.95 o 
  -8   4   4      563.95      652.63     88.33 o 
  -7   4   4     2130.48     2060.92    103.05 o 
  -6   4   4     1919.59     1967.69     88.33 o 
  -5   4   4     3449.47     3277.85    245.35 o 
  -4   4   4     1120.28     1158.04    112.86 o 
  -3   4   4     2599.85     2522.18     83.42 o 
  -2   4   4     1118.40     1231.65     83.42 o 
  -1   4   4     2268.05     2227.76     53.98 o 
   0   4   4     6594.38     6369.23    201.19 o 
   1   4   4     1091.34     1305.25     53.98 o 
   2   4   4      589.62      539.77     63.79 o 
   3   4   4     1994.88     2394.60     58.88 o 
   4   4   4     2017.44     1908.81     58.88 o 
   5   4   4      567.81      623.18     83.42 o 
   6   4   4       97.95      166.84    103.05 o 
   7   4   4     1165.76      937.23     88.33 o 
   8   4   4      701.54      623.18    225.72 o 
   9   4   4     1254.05     1148.23    117.77 o 
  10   4   4      557.15      451.44    147.21 o 
  11   4   4     1268.48     1020.65    235.53 o 
  12   4   4        0.78       73.60     88.33 o 
  13   4   4       27.25      -49.07    206.09 o 
 -12   5   4      330.99      152.12    382.74 o 
 -11   5   4       11.21      -39.26    112.86 o 
 -10   5   4     1250.58     1192.39    107.95 o 
  -9   5   4     1085.05     1216.93    181.56 o 
  -8   5   4      176.21      318.95     93.23 o 
  -7   5   4     3782.57     3395.62    211.00 o 
  -6   5   4      537.14      520.14    147.21 o 
  -5   5   4      124.24      142.30    122.67 o 
  -4   5   4     1208.30     1158.04    117.77 o 
  -3   5   4      156.91       98.14     53.98 o 
  -2   5   4       84.96      103.05     58.88 o 
  -1   5   4        5.19      -19.63     44.16 o 
   0   5   4      162.65      122.67     58.88 o 
   1   5   4     4101.20     4293.59    137.39 o 
   2   5   4       14.91       49.07     53.98 o 
   3   5   4       20.56      -39.26     39.26 o 
   4   5   4      369.80      338.58     78.51 o 
   5   5   4      942.57      902.88     44.16 o 
   6   5   4     1123.76      996.11     53.98 o 
   7   5   4      452.69      456.35     53.98 o 
   8   5   4      864.66      902.88     68.70 o 
   9   5   4      879.08      819.46    137.39 o 
  10   5   4       53.96      107.95     73.60 o 
  11   5   4      522.43      529.95    127.58 o 
  12   5   4       16.00      -19.63     88.33 o 
  13   5   4      188.58      323.86    152.12 o 
 -11   6   4      518.12      559.39    157.02 o 
 -10   6   4      234.78      417.09    142.30 o 
  -9   6   4     1208.59     1256.18    107.95 o 
  -8   6   4       17.94     -137.39    181.56 o 
  -7   6   4      264.66      304.23    117.77 o 
  -6   6   4      641.72      775.30    127.58 o 
  -5   6   4       10.40      166.84    147.21 o 
  -4   6   4     2426.32     2541.80     93.23 o 
  -3   6   4      281.88      215.91    112.86 o 
  -2   6   4      116.28      103.05     53.98 o 
  -1   6   4     1272.66     1432.83    117.77 o 
   0   6   4     2670.90     2929.45     88.33 o 
   1   6   4     3660.55     4219.99    152.12 o 
   2   6   4     1403.53     1692.90     83.42 o 
   3   6   4     8807.31     8842.34    176.65 o 
   4   6   4     6544.25     6575.33     93.23 o 
   5   6   4      125.81      142.30     73.60 o 
   6   6   4      961.25      961.76     78.51 o 
   7   6   4      145.64      196.28     63.79 o 
   8   6   4      869.58      814.56    112.86 o 
   9   6   4     2236.43     2080.55    186.46 o 
  10   6   4      299.90      309.14    103.05 o 
  11   6   4        2.88       39.26    171.74 o 
  12   6   4       75.30      215.91    132.49 o 
  13   6   4       44.32       19.63    107.95 o 
 -11   7   4      177.52      215.91    157.02 o 
 -10   7   4      436.22      471.07    127.58 o 
  -9   7   4      351.40      250.25    112.86 o 
  -8   7   4      105.66      112.86    191.37 o 
  -7   7   4        1.03       73.60    161.93 o 
  -6   7   4       25.56       -9.81     93.23 o 
  -5   7   4      237.41      397.46    112.86 o 
  -4   7   4       89.52       73.60    117.77 o 
  -3   7   4      467.39      372.93     83.42 o 
  -2   7   4     1180.29     1369.04    201.19 o 
  -1   7   4      632.21      613.37     53.98 o 
   0   7   4      686.74      770.39     88.33 o 
   1   7   4      649.51      682.07     83.42 o 
   2   7   4     3635.57     3346.55     58.88 o 
   3   7   4      123.13      206.09     78.51 o 
   4   7   4     2117.30     1948.06    289.51 o 
   5   7   4     1693.33     1692.90     53.98 o 
   6   7   4      441.93      426.91     63.79 o 
   7   7   4      334.02      289.51     83.42 o 
   8   7   4      101.04        4.91    122.67 o 
   9   7   4       80.22       44.16     58.88 o 
  10   7   4        4.27       -9.81     93.23 o 
  11   7   4      111.77      132.49    112.86 o 
  12   7   4      185.25      211.00     93.23 o 
  13   7   4       17.64       24.53    117.77 o 
 -10   8   4      476.90      598.65    137.39 o 
  -9   8   4       35.75       68.70    157.02 o 
  -8   8   4        8.85       19.63    201.19 o 
  -7   8   4      277.23      245.35    112.86 o 
  -6   8   4        9.44       68.70    103.05 o 
  -5   8   4      284.45      358.21    107.95 o 
  -4   8   4      982.87     1079.53    107.95 o 
  -3   8   4        7.65      -39.26     93.23 o 
  -2   8   4     5364.02     4960.94    171.74 o 
  -1   8   4      302.87      309.14     93.23 o 
   0   8   4      362.15      441.63     53.98 o 
   1   8   4     1960.00     2046.20    137.39 o 
   2   8   4      145.91      147.21     44.16 o 
   3   8   4     2307.65     2232.67    137.39 o 
   4   8   4      462.60      525.04     58.88 o 
   6   8   4      198.74      412.18    137.39 o 
   7   8   4      168.26      201.19     58.88 o 
   8   8   4        3.21      -68.70     88.33 o 
   9   8   4      140.36      186.46     78.51 o 
  10   8   4      326.23      338.58     78.51 o 
  11   8   4       15.34      -24.53     68.70 o 
  12   8   4       18.12       73.60     88.33 o 
  -9   9   4      157.90      -83.42    240.44 o 
  -8   9   4      406.99      387.65    152.12 o 
  -7   9   4      297.48      304.23    176.65 o 
  -6   9   4      210.82      211.00    112.86 o 
  -5   9   4      711.96      755.67    137.39 o 
  -4   9   4      468.93      343.49     78.51 o 
  -3   9   4      560.69      441.63    171.74 o 
  -2   9   4      178.74      176.65     98.14 o 
  -1   9   4      534.06      559.39    112.86 o 
   0   9   4     1513.86     1432.83    103.05 o 
   1   9   4     2013.75     2154.16    152.12 o 
   2   9   4     1812.44     1898.99    107.95 o 
   3   9   4       10.02       68.70     49.07 o 
   4   9   4        3.96       34.35     88.33 o 
   5   9   4      307.96      294.42     88.33 o 
   6   9   4        8.24       24.53     88.33 o 
   7   9   4      666.88      829.28    206.09 o 
   8   9   4       30.77      122.67    107.95 o 
   9   9   4       86.17      201.19     68.70 o 
  10   9   4       55.01       58.88     83.42 o 
  11   9   4       42.97       -4.91     78.51 o 
  12   9   4        4.44       49.07    147.21 o 
  -8  10   4      128.50      152.12    152.12 o 
  -7  10   4      183.73      235.53    152.12 o 
  -6  10   4      396.71      318.95    107.95 o 
  -5  10   4        1.31       63.79    127.58 o 
  -4  10   4      427.36      338.58    122.67 o 
  -3  10   4      166.69      122.67     83.42 o 
  -2  10   4      590.82      554.49    122.67 o 
  -1  10   4      201.79      176.65     73.60 o 
   0  10   4      714.09      672.25    112.86 o 
   1  10   4      964.29     1015.74     83.42 o 
   2  10   4      346.77      510.32     73.60 o 
   3  10   4     1037.79     1030.46    152.12 o 
   4  10   4      303.42      309.14     83.42 o 
   5  10   4        5.03       49.07     58.88 o 
   6  10   4      863.59      897.97    122.67 o 
   7  10   4     1177.83     1275.81     98.14 o 
   8  10   4       17.20      137.39    117.77 o 
   9  10   4       98.74      142.30     78.51 o 
  10  10   4       10.91      -58.88    112.86 o 
  11  10   4        0.66       14.72    117.77 o 
  12  10   4      214.02      103.05     93.23 o 
  -7  11   4      308.92      181.56    107.95 o 
  -6  11   4        4.91       44.16    191.37 o 
  -5  11   4      184.03       68.70    186.46 o 
  -4  11   4      145.79      107.95     93.23 o 
  -3  11   4      247.27      260.07    112.86 o 
  -2  11   4      166.69      328.77    142.30 o 
  -1  11   4     1096.65     1226.74    132.49 o 
   0  11   4      913.54      853.81     78.51 o 
   1  11   4        1.10       83.42     78.51 o 
   2  11   4      221.99      201.19     73.60 o 
   3  11   4      399.61      475.98     53.98 o 
   5  11   4       76.03       78.51     63.79 o 
   6  11   4     1702.24     1663.46     83.42 o 
   7  11   4      787.13      883.25     63.79 o 
   8  11   4       40.59       78.51     93.23 o 
   9  11   4      319.56      264.98     68.70 o 
  10  11   4      135.60      103.05    137.39 o 
  11  11   4      151.75       63.79    137.39 o 
  -6  12   4      131.28      171.74    127.58 o 
  -5  12   4       15.40      -53.98    127.58 o 
  -4  12   4        7.62      157.02    137.39 o 
  -3  12   4      151.14      137.39     98.14 o 
  -2  12   4      614.33      569.21    137.39 o 
  -1  12   4       97.69       39.26     78.51 o 
   0  12   4     1242.98     1216.93    107.95 o 
   1  12   4      707.56      740.95    117.77 o 
   2  12   4        2.98       39.26     78.51 o 
   3  12   4       70.70      117.77     68.70 o 
   4  12   4      833.22      858.72    117.77 o 
   5  12   4      884.32      917.60    166.84 o 
   6  12   4      316.05      397.46    112.86 o 
   7  12   4       50.34       58.88    103.05 o 
   8  12   4        0.47       29.44     78.51 o 
   9  12   4       85.68       88.33    103.05 o 
  10  12   4       54.54       63.79     98.14 o 
  -5  13   4        2.10      -58.88    117.77 o 
  -4  13   4        2.01      -68.70    117.77 o 
  -3  13   4       39.69       34.35    103.05 o 
  -1  13   4     1097.47     1148.23    191.37 o 
   0  13   4      456.21      363.11     88.33 o 
   1  13   4      995.49      976.48    176.65 o 
   2  13   4      272.70      284.60    142.30 o 
   3  13   4       20.66       14.72     78.51 o 
   4  13   4     1356.35     1359.23    142.30 o 
   5  13   4      453.76      417.09    176.65 o 
   6  13   4      158.91      171.74     68.70 o 
   7  13   4        7.81       44.16    112.86 o 
   8  13   4       17.44       58.88    122.67 o 
   9  13   4        7.39       19.63     78.51 o 
  -3  14   4      221.05      196.28    201.19 o 
  -2  14   4      151.06      250.25    122.67 o 
  -1  14   4      299.69      338.58     83.42 o 
   0  14   4     1082.63      770.39    161.93 o 
   1  14   4       13.90       83.42    112.86 o 
   2  14   4        6.81       63.79     83.42 o 
   3  14   4      589.39      289.51    112.86 o 
   4  14   4       74.42       93.23    112.86 o 
   5  14   4        0.42      137.39    127.58 o 
   6  14   4      192.67      157.02    112.86 o 
   7  14   4       48.98      103.05    127.58 o 
   0  15   4        1.07       68.70    117.77 o 
   1  15   4      110.87       98.14    112.86 o 
   2  15   4      406.72      211.00    137.39 o 
   3  15   4        0.20        0.00    152.12 o 
   4  15   4       67.07      -24.53    103.05 o 
   5  15   4       76.22      225.72    269.88 o 
  -6 -13   5       19.51        4.91    220.81 o 
  -5 -13   5      420.45      368.02    220.81 o 
  -4 -13   5      166.09      -14.72    215.91 o 
  -3 -13   5      182.85      245.35    206.09 o 
  -2 -13   5      225.66       93.23    206.09 o 
  -1 -13   5       23.48      -14.72    211.00 o 
   0 -13   5        2.45       44.16    211.00 o 
  -8 -12   5        3.04      127.58    220.81 o 
  -7 -12   5        6.15       49.07    206.09 o 
  -6 -12   5      146.70        4.91    201.19 o 
  -5 -12   5       18.68     -112.86    196.28 o 
  -4 -12   5       52.39     -107.95    377.84 o 
  -3 -12   5      283.88      157.02    181.56 o 
  -2 -12   5     1103.42     1074.62    186.46 o 
  -1 -12   5      203.03      211.00    186.46 o 
   0 -12   5     1171.84      927.42    186.46 o 
   1 -12   5      994.21      652.63    122.67 o 
   2 -12   5        1.11       53.98     93.23 o 
   3 -12   5       14.17        9.81    264.98 o 
   4 -12   5      135.32      176.65    157.02 o 
  -9 -11   5       71.05       83.42    206.09 o 
  -8 -11   5       13.65       83.42    201.19 o 
  -7 -11   5      292.96      240.44    186.46 o 
  -6 -11   5        8.42     -112.86    181.56 o 
  -5 -11   5       19.48       39.26    176.65 o 
  -4 -11   5      462.22      495.60    338.58 o 
  -3 -11   5     1707.97     1540.79    166.84 o 
  -2 -11   5      697.43      608.46    166.84 o 
  -1 -11   5      519.92      318.95    107.95 o 
   0 -11   5      903.10      711.51    166.84 o 
   1 -11   5      571.41      613.37     88.33 o 
   3 -11   5        1.63       63.79    112.86 o 
   4 -11   5      104.84       34.35     93.23 o 
   5 -11   5       69.84      196.28    176.65 o 
 -10 -10   5       86.90      -39.26    220.81 o 
  -8 -10   5       18.06      -63.79    186.46 o 
  -7 -10   5       82.40       93.23    166.84 o 
  -6 -10   5      470.06      372.93    166.84 o 
  -5 -10   5      254.83      186.46    323.86 o 
  -4 -10   5      575.49      790.02    161.93 o 
  -3 -10   5     1110.99     1001.02    152.12 o 
  -2 -10   5      173.24      117.77     63.79 o 
  -1 -10   5       20.16       68.70     63.79 o 
   0 -10   5      116.58      166.84     98.14 o 
   1 -10   5       91.37      132.49    166.84 o 
   2 -10   5        2.90       34.35    112.86 o 
   4 -10   5        2.13       44.16    107.95 o 
   5 -10   5        2.04      112.86    142.30 o 
   6 -10   5      281.93      436.72    201.19 o 
   7 -10   5       56.41      137.39    127.58 o 
 -11  -9   5       64.78       29.44    215.91 o 
 -10  -9   5        4.58       78.51    206.09 o 
  -9  -9   5       79.43       19.63    196.28 o 
  -7  -9   5      277.02      333.67    166.84 o 
  -6  -9   5      730.96      618.28    152.12 o 
  -5  -9   5      838.63     1020.65    152.12 o 
  -4  -9   5      725.99      510.32    147.21 o 
  -3  -9   5     1731.65     1658.55    142.30 o 
  -2  -9   5      187.85      132.49     49.07 o 
  -1  -9   5       26.00        9.81     83.42 o 
   0  -9   5        8.09       19.63     58.88 o 
   1  -9   5     2220.53     2075.64    132.49 o 
   2  -9   5      568.45      647.72     78.51 o 
   3  -9   5      301.90      348.39    103.05 o 
   4  -9   5     1753.50     2046.20    147.21 o 
   5  -9   5       34.56       78.51     83.42 o 
   6  -9   5       26.35       83.42    181.56 o 
   7  -9   5       61.79       58.88    107.95 o 
   8  -9   5      457.72      333.67    171.74 o 
 -12  -8   5        7.06      157.02    230.63 o 
 -11  -8   5       22.61       63.79    201.19 o 
 -10  -8   5      105.06      245.35    186.46 o 
  -9  -8   5      122.20       53.98     73.60 o 
  -8  -8   5       50.69       14.72     53.98 o 
  -7  -8   5      285.05      309.14    157.02 o 
  -6  -8   5      557.13      579.02    142.30 o 
  -5  -8   5      308.58      294.42    142.30 o 
  -4  -8   5      224.90      127.58    132.49 o 
  -3  -8   5      443.24      387.65    127.58 o 
  -2  -8   5      265.95      255.16     53.98 o 
  -1  -8   5      164.04      166.84     63.79 o 
   0  -8   5     2905.27     2796.97     44.16 o 
   1  -8   5     2385.67     2271.92    103.05 o 
   2  -8   5     3030.53     3042.31    191.37 o 
   3  -8   5      479.11      574.11    117.77 o 
   4  -8   5      432.05      431.81    132.49 o 
   5  -8   5      358.42      211.00    137.39 o 
   6  -8   5        6.41       39.26    176.65 o 
   7  -8   5     1079.27      829.28    255.16 o 
   8  -8   5      363.76      343.49    166.84 o 
   9  -8   5       56.02       44.16    137.39 o 
 -11  -7   5      168.92      103.05     98.14 o 
 -10  -7   5       24.94       34.35     78.51 o 
  -9  -7   5      401.79      422.00    122.67 o 
  -8  -7   5     3178.28     3111.01     93.23 o 
  -7  -7   5      620.05      564.30     53.98 o 
  -6  -7   5       80.32      -93.23    142.30 o 
  -5  -7   5      156.84      245.35    260.07 o 
  -3  -7   5        1.15      -58.88    112.86 o 
  -2  -7   5      661.19      613.37    112.86 o 
  -1  -7   5     5600.76     4887.33    122.67 o 
   0  -7   5     1245.96     1300.34     58.88 o 
   1  -7   5       58.52       63.79     63.79 o 
   2  -7   5     3212.00     3120.83    166.84 o 
   3  -7   5      535.29      574.11    103.05 o 
   4  -7   5      224.70      250.25    260.07 o 
   5  -7   5      378.47      314.05     98.14 o 
   6  -7   5      295.31      294.42    171.74 o 
   7  -7   5       21.90       -4.91     98.14 o 
   8  -7   5      200.89      157.02    107.95 o 
   9  -7   5       60.58      -63.79    181.56 o 
  10  -7   5       18.93      -39.26    245.35 o 
 -12  -6   5        3.16       53.98    112.86 o 
 -11  -6   5      114.50       58.88    196.28 o 
 -10  -6   5        6.06       49.07     88.33 o 
  -9  -6   5      299.47      343.49     93.23 o 
  -8  -6   5        2.25        9.81    103.05 o 
  -7  -6   5     1517.98     1521.16    127.58 o 
  -6  -6   5       50.03       44.16     34.35 o 
  -5  -6   5      305.46      269.88    117.77 o 
  -4  -6   5       17.09       88.33    112.86 o 
  -3  -6   5       46.01       34.35    107.95 o 
  -2  -6   5     3989.44     3699.85    103.05 o 
  -1  -6   5      309.40      299.32     34.35 o 
   0  -6   5      676.76      672.25     49.07 o 
   1  -6   5      602.08      613.37    122.67 o 
   2  -6   5       97.27       98.14     63.79 o 
   3  -6   5      482.43      510.32    107.95 o 
   4  -6   5       46.10       49.07     63.79 o 
   5  -6   5     1591.53     1413.20    230.63 o 
   6  -6   5     1270.89     1344.51    157.02 o 
   7  -6   5       77.14       83.42    122.67 o 
   8  -6   5       15.31        9.81    157.02 o 
   9  -6   5        5.04      157.02    176.65 o 
  10  -6   5      152.47      181.56    235.53 o 
 -13  -5   5       84.97       44.16     83.42 o 
 -12  -5   5        5.18       68.70    117.77 o 
 -11  -5   5      124.07       83.42    122.67 o 
 -10  -5   5      737.32      721.32    166.84 o 
  -9  -5   5      312.60      304.23    166.84 o 
  -8  -5   5       91.98      137.39     73.60 o 
  -7  -5   5      106.75       98.14    107.95 o 
  -6  -5   5     3541.58     3866.68    147.21 o 
  -5  -5   5      111.31      171.74     78.51 o 
  -4  -5   5     3118.21     3169.90    107.95 o 
  -3  -5   5     3308.06     3248.41    201.19 o 
  -2  -5   5      152.74      147.21     88.33 o 
  -1  -5   5     2714.99     2693.92     44.16 o 
   0  -5   5       17.59      -19.63     49.07 o 
   1  -5   5      238.26      176.65     68.70 o 
   2  -5   5     1678.62     1830.30    107.95 o 
   3  -5   5      193.41      206.09     88.33 o 
   4  -5   5     1150.06     1069.72    235.53 o 
   5  -5   5      106.31       73.60     83.42 o 
   6  -5   5      330.39      240.44     83.42 o 
   7  -5   5      174.33       88.33     93.23 o 
   8  -5   5       52.47       24.53     93.23 o 
   9  -5   5      273.51      269.88    196.28 o 
  10  -5   5      596.70      775.30    220.81 o 
 -13  -4   5        3.90      -49.07    112.86 o 
 -11  -4   5        4.53       58.88    122.67 o 
 -10  -4   5       18.06       49.07     98.14 o 
  -9  -4   5       72.51       58.88     78.51 o 
  -8  -4   5     2924.05     3007.97    304.23 o 
  -7  -4   5      361.55      377.84     58.88 o 
  -6  -4   5        3.56       44.16     53.98 o 
  -5  -4   5      777.53      696.79    117.77 o 
  -4  -4   5     4265.05     4931.49    245.35 o 
  -3  -4   5     7565.38     7802.06     78.51 o 
  -2  -4   5     1254.05     1673.27     88.33 o 
  -1  -4   5     4863.37     5132.68    171.74 o 
   0  -4   5     1373.21     1550.60     34.35 o 
   1  -4   5      451.48      490.70     58.88 o 
   2  -4   5     3563.80     4367.19     93.23 o 
   3  -4   5     2185.01     2424.04    103.05 o 
   4  -4   5       23.56      -53.98    117.77 o 
   5  -4   5     1898.69     1555.51    274.79 o 
   6  -4   5       64.77       98.14    112.86 o 
   7  -4   5      246.36      171.74    166.84 o 
   8  -4   5       39.58       19.63    107.95 o 
   9  -4   5     1773.61     2031.48    206.09 o 
  10  -4   5      721.87     1305.25    422.00 o 
  11  -4   5       16.72        9.81    225.72 o 
 -13  -3   5       35.92       83.42    103.05 o 
 -12  -3   5        5.47      412.18    314.05 o 
 -11  -3   5      223.42      240.44     98.14 o 
 -10  -3   5       92.95       63.79     83.42 o 
  -9  -3   5     2640.30     2708.64    166.84 o 
  -8  -3   5     1219.15     1172.76     58.88 o 
  -7  -3   5        4.63       -9.81     68.70 o 
  -6  -3   5     3956.26     3930.47     98.14 o 
  -5  -3   5      816.28      696.79     68.70 o 
  -4  -3   5      373.40      382.74     53.98 o 
  -3  -3   5     1532.23     1687.99    152.12 o 
  -2  -3   5      377.13      377.84     78.51 o 
  -1  -3   5      782.47      740.95     49.07 o 
   0  -3   5     3267.36     3498.66     29.44 o 
   1  -3   5     1990.87     2080.55     53.98 o 
   2  -3   5     5314.03     5785.31    107.95 o 
   3  -3   5       84.36       78.51     73.60 o 
   4  -3   5      585.17      520.14    127.58 o 
   5  -3   5      256.81      318.95     63.79 o 
   6  -3   5      268.28      299.32     93.23 o 
   7  -3   5      659.70      637.90    166.84 o 
   8  -3   5     2436.43     2796.97    186.46 o 
  10  -3   5      361.91      260.07    211.00 o 
  11  -3   5       13.84       44.16    230.63 o 
  12  -3   5       15.34       73.60    245.35 o 
 -13  -2   5       85.59      117.77     98.14 o 
 -12  -2   5      104.42      103.05    157.02 o 
 -11  -2   5      160.59       98.14    112.86 o 
 -10  -2   5      199.75      161.93     73.60 o 
  -9  -2   5      494.88      451.44     68.70 o 
  -8  -2   5      433.75      343.49     98.14 o 
  -7  -2   5     1271.71     1187.48     78.51 o 
  -6  -2   5       32.21       39.26     78.51 o 
  -5  -2   5      602.45      637.90     49.07 o 
  -4  -2   5      670.65      726.23     78.51 o 
  -3  -2   5       70.79       58.88     29.44 o 
  -2  -2   5     2556.09     2708.64     98.14 o 
  -1  -2   5     1202.97     1388.67     53.98 o 
   0  -2   5     4378.11     4416.26     73.60 o 
   1  -2   5     1171.53     1143.32     68.70 o 
   2  -2   5     1834.03     1982.41     68.70 o 
   3  -2   5     2049.73     2129.62    166.84 o 
   4  -2   5     1304.77     1452.46     98.14 o 
   5  -2   5       75.16       39.26     98.14 o 
   6  -2   5       20.58       53.98    112.86 o 
   7  -2   5     5047.26     5294.61    161.93 o 
   8  -2   5       65.22      235.53    166.84 o 
   9  -2   5      563.54      534.86    196.28 o 
  10  -2   5        0.13      166.84    211.00 o 
  11  -2   5      179.70       73.60    127.58 o 
  12  -2   5        1.65      -88.33    245.35 o 
 -13  -1   5        8.01      -39.26    107.95 o 
 -12  -1   5       32.16       53.98     93.23 o 
 -11  -1   5      585.71      588.84     88.33 o 
 -10  -1   5       25.18       88.33    117.77 o 
  -9  -1   5      114.52       34.35     93.23 o 
  -8  -1   5     1108.03     1020.65     98.14 o 
  -7  -1   5        5.85       29.44     68.70 o 
  -6  -1   5      930.69      917.60     63.79 o 
  -5  -1   5      791.09      799.83     73.60 o 
  -4  -1   5     3887.85     4067.87     73.60 o 
  -3  -1   5     5540.29     6153.33    157.02 o 
  -2  -1   5      597.23      574.11     68.70 o 
  -1  -1   5    12165.19    11968.07    574.11 o 
   0  -1   5     5737.66     5888.35     88.33 o 
   1  -1   5     4123.72     3621.34    147.21 o 
   2  -1   5     1284.62     1221.83     78.51 o 
   3  -1   5      518.83      392.56     78.51 o 
   4  -1   5      846.91      878.35     93.23 o 
   5  -1   5     3391.05     3508.48    112.86 o 
   6  -1   5     2052.47     2291.55    122.67 o 
   7  -1   5       21.89     -127.58    127.58 o 
   8  -1   5       64.60      -44.16    142.30 o 
   9  -1   5      120.93       83.42    176.65 o 
  10  -1   5      856.61     1001.02    196.28 o 
  11  -1   5        6.99      -24.53    112.86 o 
  13  -1   5      574.94      686.97    264.98 o 
 -13   0   5      262.23      294.42    201.19 o 
 -12   0   5     1144.52     1167.86    117.77 o 
 -11   0   5     1448.45     1354.32    166.84 o 
 -10   0   5       11.24       73.60    127.58 o 
  -9   0   5      139.31      137.39     78.51 o 
  -8   0   5      158.67      103.05     68.70 o 
  -7   0   5      259.20      176.65     53.98 o 
  -6   0   5      560.96      525.04     78.51 o 
  -5   0   5     4243.97     4651.80     68.70 o 
  -4   0   5     7216.33     7635.23    220.81 o 
  -3   0   5     2580.92     2718.46     58.88 o 
  -2   0   5     2482.07     2482.92    206.09 o 
  -1   0   5      798.64      839.09     34.35 o 
   0   0   5     7700.80     7576.35    235.53 o 
   1   0   5      709.51      642.81     44.16 o 
   2   0   5        8.30       19.63     49.07 o 
   3   0   5     1386.22     1653.65     88.33 o 
   4   0   5      246.89      220.81     88.33 o 
   5   0   5      320.46       98.14    103.05 o 
   6   0   5        4.84       63.79    112.86 o 
   7   0   5      180.14      112.86    132.49 o 
   9   0   5        9.24       14.72     73.60 o 
  10   0   5       24.92       44.16     78.51 o 
  11   0   5     1479.23     1565.32    211.00 o 
  12   0   5      767.23      691.88    245.35 o 
 -13   1   5      125.40       68.70    137.39 o 
 -12   1   5      778.67      981.39    152.12 o 
 -11   1   5      479.14      471.07    127.58 o 
 -10   1   5       21.40      -14.72     78.51 o 
  -9   1   5       51.67       63.79     78.51 o 
  -8   1   5      959.36      907.79     93.23 o 
  -7   1   5     3760.02     3420.15    132.49 o 
  -6   1   5     2533.77     2222.85    343.49 o 
  -5   1   5       55.16        0.00     68.70 o 
  -4   1   5     9720.01    10044.54    269.88 o 
  -3   1   5     1456.68     1521.16     53.98 o 
  -2   1   5      376.80      333.67     44.16 o 
  -1   1   5     5653.61     5839.28    554.49 o 
   0   1   5     3847.58     4018.80    137.39 o 
   1   1   5      434.71      471.07     63.79 o 
   2   1   5      445.46      686.97     78.51 o 
   3   1   5     5320.73     4651.80     83.42 o 
   5   1   5        0.58        9.81     39.26 o 
   6   1   5      220.70      181.56     39.26 o 
   7   1   5     2161.82     1835.20    225.72 o 
   9   1   5        8.74       88.33    157.02 o 
  10   1   5      681.49      603.56     73.60 o 
  11   1   5     1163.46      868.53    215.91 o 
  12   1   5      756.04      750.76    220.81 o 
  13   1   5      567.18      888.16    264.98 o 
 -13   2   5      336.78      368.02    132.49 o 
 -12   2   5       96.79       24.53    152.12 o 
 -11   2   5       45.88       14.72    157.02 o 
 -10   2   5      453.75      358.21    107.95 o 
  -9   2   5      499.83      456.35     83.42 o 
  -8   2   5     1033.35     1212.02    152.12 o 
  -7   2   5     4029.21     3793.08    127.58 o 
  -6   2   5     4463.84     4440.80    127.58 o 
  -5   2   5     3011.56     3248.41    117.77 o 
  -4   2   5      630.08      579.02     53.98 o 
  -3   2   5     8017.61     8484.13    309.14 o 
  -2   2   5     6015.88     6315.26    103.05 o 
  -1   2   5     2719.23     2639.94    127.58 o 
   0   2   5     5350.79     5883.44    107.95 o 
   1   2   5     4078.24     3797.99     58.88 o 
   2   2   5     1289.36     1329.79     58.88 o 
   3   2   5      177.95      112.86     83.42 o 
   5   2   5     3663.25     3444.69    215.91 o 
   6   2   5      552.11      480.88     49.07 o 
   7   2   5     3345.16     3194.43    206.09 o 
   8   2   5      803.08      853.81    142.30 o 
   9   2   5      656.87      716.42    152.12 o 
  10   2   5      652.13      520.14    107.95 o 
  11   2   5      487.21      402.37    122.67 o 
  12   2   5       42.22      -29.44    215.91 o 
  13   2   5       43.23      294.42    250.25 o 
 -12   3   5      852.35      932.32    284.60 o 
 -11   3   5      434.46      446.53    137.39 o 
 -10   3   5      101.13      107.95    157.02 o 
  -9   3   5      689.93      559.39    161.93 o 
  -8   3   5      297.22      348.39    112.86 o 
  -7   3   5     1081.22     1005.93    147.21 o 
  -6   3   5      197.38      161.93     68.70 o 
  -5   3   5     4176.01     4210.17    117.77 o 
  -4   3   5      137.59      181.56     73.60 o 
  -3   3   5      537.29      618.28     88.33 o 
  -2   3   5     1178.24     1246.37     53.98 o 
  -1   3   5    13130.16    13126.12    382.74 o 
   0   3   5     1836.27     1805.76     58.88 o 
   1   3   5      420.24      544.67     68.70 o 
   2   3   5     5855.48     6305.44    500.51 o 
   3   3   5      254.71      191.37     73.60 o 
   4   3   5     1207.95     1089.34     93.23 o 
   5   3   5     6479.82     6997.32    839.09 o 
   6   3   5     3205.33     3317.10    122.67 o 
   7   3   5     1056.18     1025.55    122.67 o 
   8   3   5     1229.55     1418.11    152.12 o 
   9   3   5      102.25       63.79     98.14 o 
  10   3   5      985.36      893.07    181.56 o 
  11   3   5       63.80       83.42    103.05 o 
  12   3   5      352.01      304.23    112.86 o 
  13   3   5       39.27       39.26    127.58 o 
 -12   4   5       28.24      -73.60    333.67 o 
 -11   4   5      693.63      657.53    186.46 o 
 -10   4   5      864.89      937.23    147.21 o 
  -9   4   5      696.07      848.90    103.05 o 
  -8   4   5     1154.39     1108.97    103.05 o 
  -7   4   5        2.16       73.60    201.19 o 
  -6   4   5      881.17      902.88     98.14 o 
  -5   4   5       30.10       -4.91     73.60 o 
  -4   4   5      330.39      377.84     78.51 o 
  -3   4   5     2572.08     2944.18    142.30 o 
  -2   4   5     5282.15     5731.33     93.23 o 
  -1   4   5      220.90      176.65     49.07 o 
   0   4   5      657.28      574.11     73.60 o 
   1   4   5      622.02      662.44     34.35 o 
   2   4   5        1.15        0.00     49.07 o 
   3   4   5      963.36      961.76     49.07 o 
   4   4   5     2876.85     2684.11     98.14 o 
   5   4   5     3454.92     3277.85     88.33 o 
   6   4   5       86.81      103.05     53.98 o 
   7   4   5       61.47       83.42    127.58 o 
   8   4   5      788.74      667.35    107.95 o 
   9   4   5     1098.98     1197.30    147.21 o 
  10   4   5      507.52      603.56    161.93 o 
  11   4   5      279.97      461.25    171.74 o 
  12   4   5      101.68       93.23    171.74 o 
  13   4   5       14.04       19.63    215.91 o 
 -12   5   5      696.35      706.60    181.56 o 
 -11   5   5      818.81      897.97    196.28 o 
 -10   5   5      772.06      902.88    103.05 o 
  -9   5   5      294.93      392.56    122.67 o 
  -8   5   5       13.18       68.70    107.95 o 
  -7   5   5      571.89      682.07    107.95 o 
  -6   5   5       37.96      152.12     98.14 o 
  -5   5   5     1520.05     1369.04    122.67 o 
  -4   5   5      890.43      858.72     68.70 o 
  -3   5   5     2943.28     3582.08    117.77 o 
  -2   5   5     3032.03     3003.06    137.39 o 
  -1   5   5      154.16      157.02     58.88 o 
   0   5   5     4159.57     4504.59    137.39 o 
   1   5   5     2397.38     2399.50     63.79 o 
   2   5   5     1481.57     1545.69    127.58 o 
   3   5   5     5867.53     5760.77     88.33 o 
   4   5   5     5190.65     6123.89    112.86 o 
   5   5   5      139.38       83.42     49.07 o 
   6   5   5      195.99      220.81     39.26 o 
   7   5   5        8.34       34.35     53.98 o 
   8   5   5      466.05      377.84     83.42 o 
   9   5   5      417.49      495.60    127.58 o 
  10   5   5     2577.94     2674.29    122.67 o 
  12   5   5       25.01       93.23    338.58 o 
  13   5   5        0.39       73.60    171.74 o 
 -11   6   5      521.45      569.21    171.74 o 
 -10   6   5      364.93      294.42    117.77 o 
  -9   6   5        2.17       44.16    112.86 o 
  -8   6   5       45.69       83.42     98.14 o 
  -7   6   5      333.60      269.88     93.23 o 
  -6   6   5      134.73       49.07     93.23 o 
  -5   6   5      113.67      191.37     88.33 o 
  -4   6   5     1301.01     1104.07     73.60 o 
  -3   6   5      249.38      397.46     93.23 o 
  -2   6   5      295.03      220.81     78.51 o 
  -1   6   5       34.28      137.39     88.33 o 
   0   6   5     4374.14     4278.87    137.39 o 
   1   6   5      407.00      318.95     68.70 o 
   2   6   5       65.23       58.88     98.14 o 
   3   6   5      521.85      505.42     68.70 o 
   4   6   5     1221.49     1315.07     98.14 o 
   5   6   5      934.36      844.00    103.05 o 
   6   6   5      534.25      525.04     44.16 o 
   7   6   5      221.14      279.70     83.42 o 
   8   6   5      942.72      804.74    122.67 o 
   9   6   5      318.89      353.30     73.60 o 
  10   6   5      163.50      142.30    147.21 o 
  11   6   5      471.20      598.65    122.67 o 
  12   6   5       44.80       14.72    107.95 o 
  13   6   5       89.93       29.44    142.30 o 
 -11   7   5      224.75      230.63    196.28 o 
 -10   7   5       14.34      117.77    127.58 o 
  -9   7   5      580.93      588.84    122.67 o 
  -8   7   5      430.64      461.25    152.12 o 
  -7   7   5      203.63      240.44    107.95 o 
  -6   7   5        1.77       19.63     88.33 o 
  -5   7   5      687.47      750.76     88.33 o 
  -4   7   5       75.69       98.14    122.67 o 
  -3   7   5     5157.41     5201.38     93.23 o 
  -2   7   5       50.10       53.98     53.98 o 
  -1   7   5      107.00       34.35     58.88 o 
   0   7   5     1330.66     1457.37     83.42 o 
   1   7   5       58.74      -24.53     44.16 o 
   2   7   5     1437.11     1427.93     63.79 o 
   3   7   5     1547.40     1648.74     88.33 o 
   4   7   5     1404.46     1540.79     83.42 o 
   5   7   5      174.77      220.81     73.60 o 
   6   7   5      233.00      279.70     53.98 o 
   7   7   5      603.36      490.70     83.42 o 
   8   7   5      438.47      402.37    103.05 o 
   9   7   5      588.34      672.25     88.33 o 
  10   7   5        4.57        9.81    117.77 o 
  11   7   5       58.53      181.56    122.67 o 
  12   7   5      743.72      740.95    127.58 o 
  13   7   5       21.46       24.53    112.86 o 
 -10   8   5      190.26      377.84    147.21 o 
  -9   8   5      150.75       78.51    117.77 o 
  -8   8   5        5.78       14.72    103.05 o 
  -7   8   5      381.66      323.86    122.67 o 
  -6   8   5      785.93      598.65    176.65 o 
  -5   8   5       37.61      -49.07    166.84 o 
  -4   8   5     3079.88     2762.62    152.12 o 
  -2   8   5     1794.36     1864.64    103.05 o 
  -1   8   5      643.86      534.86    107.95 o 
   0   8   5       32.64       29.44     49.07 o 
   1   8   5      129.58      152.12     58.88 o 
   2   8   5      326.27      328.77     49.07 o 
   3   8   5     1163.14     1010.83     83.42 o 
   4   8   5      103.84       44.16     58.88 o 
   5   8   5       56.60       83.42     58.88 o 
   6   8   5     1618.07     1756.69     58.88 o 
   7   8   5     1881.87     2026.57    132.49 o 
   8   8   5      360.87      485.79     68.70 o 
   9   8   5       17.49        4.91     53.98 o 
  10   8   5       18.77       53.98    122.67 o 
  11   8   5       21.50      -49.07    299.32 o 
  12   8   5        7.73     -235.53    328.77 o 
  -9   9   5       13.40      117.77    181.56 o 
  -8   9   5       45.14       88.33    127.58 o 
  -7   9   5      634.94      534.86    147.21 o 
  -6   9   5        1.98      -83.42    112.86 o 
  -5   9   5      215.62      255.16     93.23 o 
  -4   9   5       94.02       44.16    127.58 o 
  -3   9   5     5204.26     4980.56    260.07 o 
  -2   9   5       44.09       58.88    107.95 o 
  -1   9   5      338.95      382.74    117.77 o 
   0   9   5      986.27      966.67     83.42 o 
   1   9   5      735.31      775.30     63.79 o 
   2   9   5     2297.11     2198.32     78.51 o 
   3   9   5     1858.05     1776.32    152.12 o 
   4   9   5     1180.59     1251.27     63.79 o 
   5   9   5      201.42      196.28     88.33 o 
   6   9   5     1901.43     1952.97    206.09 o 
   7   9   5       86.26      112.86     53.98 o 
   8   9   5        5.32       49.07    103.05 o 
   9   9   5       31.41        9.81     83.42 o 
  10   9   5      132.66       83.42    127.58 o 
  11   9   5        8.33       19.63     88.33 o 
  12   9   5       67.95       83.42    161.93 o 
  -8  10   5       60.26       19.63    201.19 o 
  -7  10   5        9.48      -93.23    211.00 o 
  -6  10   5      387.36      495.60    127.58 o 
  -5  10   5      540.46      466.16    137.39 o 
  -4  10   5       39.29       68.70     83.42 o 
  -3  10   5      747.24      564.30    112.86 o 
  -2  10   5      312.15      309.14    103.05 o 
  -1  10   5      791.98      711.51     78.51 o 
   0  10   5      516.81      544.67    122.67 o 
   1  10   5     1434.70     1521.16     58.88 o 
   2  10   5     2732.70     2752.80    191.37 o 
   3  10   5      993.71      971.58     63.79 o 
   4  10   5       58.99       14.72    206.09 o 
   5  10   5      379.74      426.91     73.60 o 
   6  10   5     1458.81     1472.09     58.88 o 
   7  10   5        0.46        0.00     58.88 o 
   8  10   5       11.49      -29.44     93.23 o 
   9  10   5       25.13       29.44     78.51 o 
  10  10   5       13.25       19.63     93.23 o 
  11  10   5      104.25      142.30     93.23 o 
  12  10   5      203.08      166.84     93.23 o 
  -7  11   5       20.44      220.81    117.77 o 
  -6  11   5      166.48       78.51    107.95 o 
  -5  11   5        4.72      152.12    117.77 o 
  -4  11   5     1082.61      976.48    171.74 o 
  -3  11   5      241.84      206.09    112.86 o 
  -2  11   5      101.90       34.35    103.05 o 
  -1  11   5      343.32      343.49     73.60 o 
   0  11   5     1170.01     1177.67     78.51 o 
   1  11   5     1058.38     1089.34    117.77 o 
   2  11   5       91.50      186.46     78.51 o 
   3  11   5      239.63      284.60     58.88 o 
   4  11   5      426.33      549.58    112.86 o 
   5  11   5       48.74      112.86    112.86 o 
   6  11   5        3.49       88.33     98.14 o 
   7  11   5      486.75      505.42    117.77 o 
   8  11   5        7.00       14.72     78.51 o 
   9  11   5      253.45      186.46    132.49 o 
  10  11   5       11.41      103.05    147.21 o 
  11  11   5      316.75      206.09     98.14 o 
  -6  12   5       11.01        0.00    181.56 o 
  -5  12   5      198.25      338.58    112.86 o 
  -4  12   5       22.46        9.81    117.77 o 
  -3  12   5        1.97       49.07    171.74 o 
  -2  12   5      992.03      853.81    117.77 o 
  -1  12   5      712.37      809.65    147.21 o 
   0  12   5     1139.57      971.58    137.39 o 
   1  12   5       28.06      -34.35    122.67 o 
   2  12   5       90.38      127.58     73.60 o 
   3  12   5      219.78      215.91     83.42 o 
   4  12   5       43.71      122.67    127.58 o 
   5  12   5       44.24       44.16     68.70 o 
   6  12   5      277.40      284.60     93.23 o 
   7  12   5      404.44      436.72    107.95 o 
   8  12   5       23.78       -9.81    127.58 o 
   9  12   5       10.08       63.79     73.60 o 
  10  12   5       79.94      137.39     78.51 o 
  -5  13   5      439.71      343.49    112.86 o 
  -4  13   5       64.21       29.44    211.00 o 
  -3  13   5      334.13      338.58    191.37 o 
  -2  13   5      865.32      907.79    152.12 o 
  -1  13   5     1792.61     1820.48    142.30 o 
   0  13   5      149.31      206.09     83.42 o 
   1  13   5       75.32       73.60     73.60 o 
   2  13   5       44.25      117.77    147.21 o 
   3  13   5       11.40       29.44     68.70 o 
   4  13   5      447.72      603.56    137.39 o 
   5  13   5       16.33       29.44     93.23 o 
   6  13   5      444.89      480.88     83.42 o 
   7  13   5        8.26       34.35    117.77 o 
   8  13   5        2.81       34.35     88.33 o 
   9  13   5      135.78        4.91    166.84 o 
  -3  14   5      397.65      318.95    220.81 o 
  -2  14   5      145.96      260.07    176.65 o 
  -1  14   5       23.69       83.42     98.14 o 
   0  14   5       25.40       -4.91     93.23 o 
   1  14   5       44.92      -53.98    166.84 o 
   2  14   5       49.73      157.02     93.23 o 
   3  14   5        8.94       -4.91     63.79 o 
   4  14   5      536.69      456.35    137.39 o 
   5  14   5      196.36      323.86    122.67 o 
   6  14   5       80.55      112.86    117.77 o 
   7  14   5       18.77       53.98     88.33 o 
   8  14   5      241.72      186.46    122.67 o 
   0  15   5      184.12      132.49    137.39 o 
   1  15   5      256.82      127.58     83.42 o 
   2  15   5       77.19       88.33    117.77 o 
   4  15   5      244.01      147.21    147.21 o 
   5  15   5        4.92      -14.72    122.67 o 
  -5 -13   6       13.83       63.79    220.81 o 
  -4 -13   6       16.08      137.39    215.91 o 
  -3 -13   6      465.92      417.09    211.00 o 
  -2 -13   6      420.76      284.60    206.09 o 
  -1 -13   6       81.21     -137.39    211.00 o 
   0 -13   6     1456.51     1231.65    220.81 o 
  -7 -12   6      185.55      230.63    211.00 o 
  -5 -12   6      241.99      412.18    196.28 o 
  -4 -12   6      596.05      731.14    196.28 o 
  -3 -12   6      202.95      314.05    186.46 o 
  -2 -12   6       14.26      -78.51    181.56 o 
  -1 -12   6        0.71      -83.42    186.46 o 
   1 -12   6        2.53       -4.91     83.42 o 
   2 -12   6       10.22       88.33     88.33 o 
   3 -12   6      411.66       98.14    152.12 o 
  -8 -11   6      311.09      274.79    206.09 o 
  -6 -11   6      320.02      269.88    372.93 o 
  -5 -11   6     1243.57     1378.86    186.46 o 
  -4 -11   6      640.67      652.63    176.65 o 
  -3 -11   6      291.84      372.93    166.84 o 
  -2 -11   6       82.60      142.30    323.86 o 
  -1 -11   6       27.61     -127.58    166.84 o 
   0 -11   6        1.50        0.00     98.14 o 
   1 -11   6      445.31      377.84    103.05 o 
   2 -11   6      191.32      225.72     83.42 o 
   3 -11   6       56.31      112.86     98.14 o 
   4 -11   6        2.10       53.98    117.77 o 
   5 -11   6        1.48      -49.07    127.58 o 
 -10 -10   6       67.90      201.19    230.63 o 
  -9 -10   6        7.71      -98.14    402.37 o 
  -8 -10   6       16.33      127.58    382.74 o 
  -7 -10   6      609.64      441.63    186.46 o 
  -6 -10   6      509.90      623.18    171.74 o 
  -5 -10   6      304.86      240.44    166.84 o 
  -4 -10   6      342.42      363.11    161.93 o 
  -3 -10   6      340.21      372.93    157.02 o 
  -1 -10   6      682.50      505.42    152.12 o 
   0 -10   6      258.09      225.72     98.14 o 
   1 -10   6      851.92      672.25     98.14 o 
   2 -10   6        9.78       58.88     63.79 o 
   3 -10   6        0.70       14.72     78.51 o 
   4 -10   6        3.69       44.16    103.05 o 
   5 -10   6        5.01      -53.98     98.14 o 
   6 -10   6        2.97       29.44    127.58 o 
 -11  -9   6      158.18      127.58    230.63 o 
 -10  -9   6       16.93       58.88    215.91 o 
  -9  -9   6      184.34      211.00    211.00 o 
  -8  -9   6       97.47      122.67    176.65 o 
  -7  -9   6      545.09      633.00    176.65 o 
  -6  -9   6       32.53       93.23    157.02 o 
  -5  -9   6        5.31        0.00    157.02 o 
  -4  -9   6      413.66      338.58    152.12 o 
  -3  -9   6       51.07      -58.88    142.30 o 
  -2  -9   6      423.66      245.35    274.79 o 
  -1  -9   6      105.40      240.44    137.39 o 
   0  -9   6      815.09      750.76     88.33 o 
   1  -9   6     1850.24     2100.18     88.33 o 
   2  -9   6      180.30      274.79     98.14 o 
   3  -9   6      149.81      161.93    122.67 o 
   4  -9   6        3.93       -9.81    142.30 o 
   5  -9   6       30.81       34.35     88.33 o 
   6  -9   6      592.47      480.88    161.93 o 
   7  -9   6      128.00      181.56    142.30 o 
   8  -9   6       12.41     -201.19    225.72 o 
 -10  -8   6       22.70       73.60    201.19 o 
  -9  -8   6       35.33      211.00    191.37 o 
  -7  -8   6      465.22      417.09    166.84 o 
  -4  -8   6      910.39     1123.69    279.70 o 
  -3  -8   6      375.94      397.46    264.98 o 
  -2  -8   6      970.15      966.67    127.58 o 
  -1  -8   6      661.57      642.81    127.58 o 
   0  -8   6      435.68      353.30     58.88 o 
   1  -8   6        1.27       44.16     73.60 o 
   2  -8   6       27.09       34.35     98.14 o 
   3  -8   6      990.63     1040.28    112.86 o 
   4  -8   6      100.26       29.44    132.49 o 
   5  -8   6     2844.79     2409.32    485.79 o 
   6  -8   6      184.63       78.51    112.86 o 
   7  -8   6       17.74      -49.07    127.58 o 
   8  -8   6        0.32      -34.35    215.91 o 
 -11  -7   6        6.06       29.44    220.81 o 
 -10  -7   6        4.86        0.00     88.33 o 
  -9  -7   6      213.69      206.09    103.05 o 
  -8  -7   6      741.93      672.25     88.33 o 
  -7  -7   6      837.82      986.30    161.93 o 
  -6  -7   6     3099.00     3596.80    157.02 o 
  -5  -7   6     2959.39     3057.04    142.30 o 
  -4  -7   6     1176.24     1158.04    132.49 o 
  -3  -7   6     2293.60     2227.76    127.58 o 
  -2  -7   6     1198.93     1207.11    117.77 o 
  -1  -7   6      486.10      475.98     39.26 o 
   0  -7   6      357.48      314.05     58.88 o 
   1  -7   6     1420.61     1236.55     78.51 o 
   2  -7   6        3.49       39.26     93.23 o 
   3  -7   6      304.40      387.65    112.86 o 
   4  -7   6     2490.09     2129.62    466.16 o 
   5  -7   6       21.65      -19.63     73.60 o 
   6  -7   6      253.01      235.53    122.67 o 
   7  -7   6       15.30      112.86    103.05 o 
   8  -7   6      393.36      446.53    215.91 o 
   9  -7   6        1.43       39.26    235.53 o 
 -12  -6   6       10.27        4.91    103.05 o 
 -10  -6   6      133.35      127.58     63.79 o 
  -9  -6   6      170.94      191.37     83.42 o 
  -8  -6   6     1304.58     1266.00    147.21 o 
  -7  -6   6     6156.84     6526.26     93.23 o 
  -5  -6   6     2085.57     1992.23    260.07 o 
  -4  -6   6     1251.86     1295.44    122.67 o 
  -3  -6   6     2702.84     2693.92    117.77 o 
  -2  -6   6     4376.20     4278.87    117.77 o 
  -1  -6   6       77.08       93.23    103.05 o 
   0  -6   6      861.95      897.97     93.23 o 
   1  -6   6      120.20      107.95     68.70 o 
   2  -6   6       11.81      -19.63     49.07 o 
   3  -6   6      239.31      284.60     93.23 o 
   4  -6   6       30.88      107.95     58.88 o 
   5  -6   6      154.75      132.49     73.60 o 
   6  -6   6      512.09      500.51    132.49 o 
   7  -6   6      336.77      318.95    166.84 o 
   8  -6   6        1.62       19.63    191.37 o 
   9  -6   6     1115.51     1192.39    431.81 o 
  10  -6   6      635.21      736.04    245.35 o 
 -13  -5   6       21.11       68.70     98.14 o 
 -12  -5   6      258.22      230.63    117.77 o 
 -11  -5   6       50.80       44.16    122.67 o 
 -10  -5   6       27.30       24.53     88.33 o 
  -9  -5   6     1631.47     1643.83    211.00 o 
  -8  -5   6     2102.99     2036.39    196.28 o 
  -7  -5   6     1702.44     1619.30    279.70 o 
  -6  -5   6     1670.51     1800.85     68.70 o 
  -5  -5   6      527.43      529.95     63.79 o 
  -4  -5   6     1862.74     1859.74    112.86 o 
  -3  -5   6      184.20      206.09    103.05 o 
  -2  -5   6     1344.80     1418.11     98.14 o 
  -1  -5   6     1823.04     1825.39     24.53 o 
   0  -5   6     1981.43     2232.67     49.07 o 
   1  -5   6      313.15      353.30     58.88 o 
   2  -5   6      384.88      372.93     58.88 o 
   3  -5   6     2800.70     3066.85    215.91 o 
   4  -5   6      373.29      333.67    103.05 o 
   5  -5   6     7085.13     7120.00    456.35 o 
   6  -5   6     1898.98     1879.37    260.07 o 
   7  -5   6      106.26       49.07    176.65 o 
   8  -5   6      975.90      853.81    196.28 o 
   9  -5   6     1520.18     1614.39    201.19 o 
  10  -5   6      816.44      907.79    220.81 o 
  11  -5   6        2.93      157.02    250.25 o 
 -13  -4   6       67.44       83.42     93.23 o 
 -11  -4   6       27.35       14.72    112.86 o 
 -10  -4   6     1144.05     1148.23    107.95 o 
  -9  -4   6     2534.80     2384.78     73.60 o 
  -8  -4   6      182.94      152.12    112.86 o 
  -7  -4   6     2539.13     2556.53    166.84 o 
  -6  -4   6       97.93       68.70     49.07 o 
  -5  -4   6      377.35      422.00     58.88 o 
  -4  -4   6       31.15      -14.72     68.70 o 
  -3  -4   6       83.57       -4.91     58.88 o 
  -2  -4   6        8.32      -53.98    181.56 o 
  -1  -4   6       96.28      157.02     83.42 o 
   0  -4   6       85.15      107.95     83.42 o 
   1  -4   6      198.49      176.65     39.26 o 
   2  -4   6        0.57       68.70     78.51 o 
   3  -4   6     2608.79     3076.66    103.05 o 
   4  -4   6     3607.92     2615.41    814.56 o 
   5  -4   6      538.53      588.84    127.58 o 
   6  -4   6       10.24       34.35    161.93 o 
   7  -4   6      766.76      868.53    176.65 o 
   9  -4   6        4.18       88.33    201.19 o 
  10  -4   6       58.59      147.21    225.72 o 
  11  -4   6       63.10      274.79    230.63 o 
 -13  -3   6      128.09       44.16     88.33 o 
 -12  -3   6      167.87      260.07    137.39 o 
 -11  -3   6       44.30       73.60    112.86 o 
 -10  -3   6      331.34      407.28     78.51 o 
  -9  -3   6      361.92      431.81    127.58 o 
  -8  -3   6      209.47      186.46     83.42 o 
  -7  -3   6      711.57      657.53    186.46 o 
  -6  -3   6      255.00      230.63     58.88 o 
  -5  -3   6       98.53       63.79     78.51 o 
  -3  -3   6     5290.13     4902.05    539.77 o 
  -2  -3   6      159.76      132.49     63.79 o 
  -1  -3   6      425.74      559.39     58.88 o 
   0  -3   6      311.87      348.39     34.35 o 
   1  -3   6       90.13      103.05     39.26 o 
   2  -3   6     4013.41     4568.38     78.51 o 
   3  -3   6     2265.47     2188.50     83.42 o 
   4  -3   6     2814.14     2934.36    103.05 o 
   5  -3   6      389.29      274.79    112.86 o 
   6  -3   6     1859.52     2114.90    147.21 o 
   7  -3   6       23.31      -39.26    161.93 o 
   8  -3   6      135.63      230.63    186.46 o 
   9  -3   6        0.41       53.98    206.09 o 
  11  -3   6        2.32       34.35    235.53 o 
  12  -3   6       29.25      132.49    264.98 o 
 -13  -2   6       75.65       49.07    103.05 o 
 -11  -2   6      163.03      191.37     93.23 o 
 -10  -2   6      442.80      451.44     88.33 o 
  -9  -2   6      663.98      633.00    127.58 o 
  -8  -2   6      559.19      500.51     83.42 o 
  -7  -2   6     1001.70     1064.81     73.60 o 
  -6  -2   6      777.52      731.14    103.05 o 
  -5  -2   6      718.67      721.32     88.33 o 
  -4  -2   6     8848.27     8410.53    309.14 o 
  -3  -2   6     6191.12     6756.88    235.53 o 
  -2  -2   6     1169.45     1236.55     53.98 o 
  -1  -2   6     3603.43     3891.22     63.79 o 
   0  -2   6     1499.65     1486.81     68.70 o 
   1  -2   6     2494.00     2605.60     58.88 o 
   2  -2   6     3717.73     4249.43     78.51 o 
   3  -2   6        7.87       34.35     83.42 o 
   5  -2   6      228.68      318.95    107.95 o 
   6  -2   6       82.06      137.39    117.77 o 
   7  -2   6      425.56      426.91    142.30 o 
   8  -2   6      348.97      314.05    171.74 o 
   9  -2   6     2315.82     2787.15    196.28 o 
  10  -2   6      336.18      392.56    215.91 o 
  11  -2   6      130.58       88.33    127.58 o 
  12  -2   6       13.69      -29.44    255.16 o 
 -13  -1   6        7.14        0.00    122.67 o 
 -12  -1   6      413.82      407.28    196.28 o 
 -11  -1   6       48.98       58.88     88.33 o 
 -10  -1   6      523.23      426.91    112.86 o 
  -9  -1   6      860.69      897.97    132.49 o 
  -8  -1   6      133.84       88.33     68.70 o 
  -7  -1   6      522.18      515.23     83.42 o 
  -6  -1   6     1053.38      922.51     58.88 o 
  -5  -1   6       41.99       68.70     58.88 o 
  -4  -1   6       90.01      117.77     58.88 o 
  -3  -1   6     8222.44     8528.29    372.93 o 
  -2  -1   6      678.36      750.76     34.35 o 
  -1  -1   6     1528.47     1599.67     34.35 o 
   0  -1   6     9873.08     9426.27    274.79 o 
   1  -1   6     5487.89     5250.45     58.88 o 
   2  -1   6      304.91      314.05     44.16 o 
   3  -1   6       17.58      117.77     78.51 o 
   4  -1   6       18.90        4.91     98.14 o 
   5  -1   6      129.86      103.05    107.95 o 
   6  -1   6      241.84      240.44    122.67 o 
   7  -1   6     3170.80     3125.73    147.21 o 
   8  -1   6     2304.87     2458.39    152.12 o 
   9  -1   6      123.13      -58.88    343.49 o 
  10  -1   6      633.73      829.28    201.19 o 
  11  -1   6      734.53      485.79    186.46 o 
  12  -1   6      218.96      382.74    255.16 o 
 -13   0   6      118.71      117.77    117.77 o 
 -12   0   6        8.14       24.53    107.95 o 
 -11   0   6     1068.93      966.67    117.77 o 
 -10   0   6     1426.52     1187.48    323.86 o 
  -9   0   6     1365.08     1261.09    112.86 o 
  -8   0   6     2105.95     2183.60    147.21 o 
  -7   0   6     2158.88     2183.60    122.67 o 
  -6   0   6     2690.48     2600.69    117.77 o 
  -5   0   6     1777.58     1535.88    157.02 o 
  -4   0   6     4231.72     4617.45    161.93 o 
  -3   0   6      338.94      314.05     53.98 o 
  -2   0   6      194.09      201.19     58.88 o 
  -1   0   6      548.36      539.77     39.26 o 
   0   0   6     2221.26     2100.18    112.86 o 
   1   0   6     1215.84     1212.02     53.98 o 
   2   0   6     3778.78     3444.69    255.16 o 
   5   0   6      228.49      171.74    103.05 o 
   6   0   6     1564.62     1251.27    122.67 o 
   7   0   6      903.30      942.14    142.30 o 
   8   0   6      224.24      328.77    122.67 o 
   9   0   6     1037.64      790.02    142.30 o 
  10   0   6      185.70       98.14     63.79 o 
  11   0   6      987.85     1094.25    215.91 o 
  12   0   6       77.97      152.12    245.35 o 
  13   0   6       46.43     -161.93    274.79 o 
 -13   1   6        8.14       63.79    132.49 o 
 -12   1   6      772.90      716.42    250.25 o 
 -11   1   6      761.31      755.67    122.67 o 
 -10   1   6      690.53      682.07     88.33 o 
  -9   1   6      157.19      152.12     98.14 o 
  -8   1   6        6.85        4.91     83.42 o 
  -7   1   6     2704.50     2512.36    230.63 o 
  -6   1   6     3105.41     3125.73    157.02 o 
  -5   1   6     6398.93     6604.77    387.65 o 
  -4   1   6      144.98      157.02     58.88 o 
  -3   1   6     1085.66     1202.21     63.79 o 
  -2   1   6     2267.29     2227.76    157.02 o 
  -1   1   6     2232.96     2198.32     83.42 o 
   0   1   6      771.46      829.28     63.79 o 
   1   1   6     2982.24     2792.06    284.60 o 
   2   1   6     9568.86     9494.97    152.12 o 
   3   1   6     7264.44     6403.58     78.51 o 
   4   1   6     4790.15     4848.08     98.14 o 
   5   1   6     2171.89     1948.06    117.77 o 
   8   1   6       29.83       93.23    152.12 o 
   9   1   6      325.30      299.32    137.39 o 
  10   1   6      224.42      196.28     98.14 o 
  11   1   6       23.50       63.79    181.56 o 
  12   1   6       49.67      215.91    225.72 o 
  13   1   6      315.01      451.44    264.98 o 
 -13   2   6      278.48      397.46    181.56 o 
 -12   2   6      340.44      466.16    127.58 o 
 -11   2   6      886.32      883.25    161.93 o 
 -10   2   6       36.41      122.67     98.14 o 
  -9   2   6      388.98      426.91    166.84 o 
  -8   2   6     7722.26     7232.86    333.67 o 
  -7   2   6      713.82      520.14    107.95 o 
  -6   2   6     6334.04     4499.68    132.49 o 
  -5   2   6      113.38      206.09     58.88 o 
  -4   2   6       27.59       14.72     68.70 o 
  -3   2   6     7287.79     7453.67     98.14 o 
  -2   2   6     3150.32     3150.27     49.07 o 
  -1   2   6       39.25       24.53     39.26 o 
   0   2   6     1783.58     1727.25    103.05 o 
   1   2   6     1354.30     1069.72     78.51 o 
   2   2   6      144.70      186.46     83.42 o 
   3   2   6     3231.95     2782.25     83.42 o 
   6   2   6     6638.29     6334.88    230.63 o 
   7   2   6      151.63      152.12    260.07 o 
   8   2   6      279.21      363.11    289.51 o 
   9   2   6       56.71       39.26    161.93 o 
  10   2   6       41.54      107.95    171.74 o 
  11   2   6      396.89      117.77    220.81 o 
  12   2   6      136.72       78.51    412.18 o 
  13   2   6      286.17      407.28    147.21 o 
 -12   3   6      530.85      490.70    127.58 o 
 -11   3   6      102.93      215.91    132.49 o 
 -10   3   6       34.22        0.00    103.05 o 
  -9   3   6      728.03      736.04    201.19 o 
  -8   3   6     3705.74     3464.31    161.93 o 
  -7   3   6      157.12      309.14    147.21 o 
  -6   3   6       82.17       98.14    122.67 o 
  -5   3   6     1435.95     1275.81    112.86 o 
  -4   3   6       77.68       68.70     88.33 o 
  -3   3   6        1.90       -4.91     93.23 o 
  -2   3   6     1143.08     1108.97     73.60 o 
  -1   3   6      283.93      245.35     49.07 o 
   0   3   6     1165.05     1266.00     53.98 o 
   1   3   6    16893.44    21315.83    873.44 o 
   2   3   6     5759.05     6276.00    250.25 o 
   3   3   6      402.91      318.95     44.16 o 
   4   3   6     9528.27     9220.18     49.07 o 
   5   3   6      236.36      284.60    103.05 o 
   6   3   6     1324.69     1275.81     93.23 o 
   8   3   6      157.54      103.05     78.51 o 
   9   3   6      770.85      780.21     83.42 o 
  10   3   6      433.01      446.53    181.56 o 
  11   3   6      494.68      495.60    152.12 o 
  12   3   6      264.10      250.25    122.67 o 
  13   3   6        9.45       24.53    127.58 o 
 -12   4   6        0.54       14.72    196.28 o 
 -11   4   6       10.92       73.60    215.91 o 
 -10   4   6      645.48      588.84    122.67 o 
  -9   4   6     1518.08     1516.25    122.67 o 
  -8   4   6      187.22      201.19     78.51 o 
  -7   4   6      819.94      976.48     98.14 o 
  -6   4   6     1399.60     1481.90     73.60 o 
  -5   4   6       42.96       39.26     98.14 o 
  -4   4   6      196.07      181.56    107.95 o 
  -3   4   6     3361.53     3287.66    103.05 o 
  -2   4   6      610.16      623.18     49.07 o 
  -1   4   6      989.42      956.86     98.14 o 
   0   4   6    11337.01    12115.28    235.53 o 
   1   4   6     1113.93     1064.81    112.86 o 
   2   4   6      713.66      740.95     78.51 o 
   3   4   6     7749.56     8871.78    161.93 o 
   4   4   6     8705.07     9004.27    107.95 o 
   5   4   6       35.33       39.26     53.98 o 
   6   4   6      816.83      912.69    117.77 o 
   7   4   6      249.69      220.81    107.95 o 
   8   4   6       54.42       24.53     63.79 o 
   9   4   6       16.96      -19.63    112.86 o 
  10   4   6      177.54      147.21     78.51 o 
  11   4   6     1189.18     1373.95     98.14 o 
  12   4   6      416.65      377.84    176.65 o 
  13   4   6       17.91      127.58    103.05 o 
 -12   5   6       47.09        4.91    206.09 o 
 -11   5   6      125.15      196.28    157.02 o 
 -10   5   6       20.66      -39.26    186.46 o 
  -9   5   6      579.84      628.09    176.65 o 
  -8   5   6     1100.61     1050.09    152.12 o 
  -7   5   6       31.56        9.81     88.33 o 
  -6   5   6      474.40      549.58     93.23 o 
  -5   5   6      313.96      348.39     98.14 o 
  -4   5   6      562.22      598.65     73.60 o 
  -3   5   6      596.89      544.67     68.70 o 
  -2   5   6      491.74      372.93     83.42 o 
  -1   5   6     1906.10     1938.25     53.98 o 
   0   5   6      785.87      790.02     73.60 o 
   1   5   6     2928.04     2993.25    117.77 o 
   2   5   6      231.18      186.46     83.42 o 
   3   5   6      327.62      318.95     63.79 o 
   4   5   6     1067.07     1030.46    171.74 o 
   5   5   6     1756.96     1791.04     88.33 o 
   6   5   6      506.35      490.70     44.16 o 
   7   5   6      697.64      750.76     53.98 o 
   8   5   6       85.30       93.23     78.51 o 
   9   5   6      812.60      844.00    161.93 o 
  10   5   6      355.01      372.93    132.49 o 
  11   5   6      359.51      529.95    127.58 o 
  12   5   6      127.68      206.09    142.30 o 
  13   5   6        5.32      -83.42    147.21 o 
 -11   6   6      217.74      299.32    122.67 o 
 -10   6   6      409.02      451.44    220.81 o 
  -8   6   6      302.26      363.11    117.77 o 
  -7   6   6       42.35       93.23    132.49 o 
  -6   6   6       63.77      -14.72    107.95 o 
  -5   6   6        0.54      -68.70     78.51 o 
  -4   6   6     2779.20     2492.74    264.98 o 
  -3   6   6     1237.98     1339.60    103.05 o 
  -2   6   6      561.08      583.93     83.42 o 
  -1   6   6      689.69      785.11     58.88 o 
   0   6   6     3698.12     3753.82     73.60 o 
   1   6   6      271.49      328.77     49.07 o 
   2   6   6     2150.68     2458.39    201.19 o 
   3   6   6     3453.66     3699.85     93.23 o 
   4   6   6     1320.68     1457.37    107.95 o 
   5   6   6     3765.88     4112.03    289.51 o 
   6   6   6     1256.00     1241.46     88.33 o 
   7   6   6        2.70       78.51    112.86 o 
   8   6   6     2316.12     2306.27    107.95 o 
   9   6   6      181.59      127.58     73.60 o 
  10   6   6     3763.35     3694.94    112.86 o 
  11   6   6        2.92      117.77    166.84 o 
  12   6   6       56.78      107.95    176.65 o 
  13   6   6        5.73      103.05    181.56 o 
 -11   7   6      179.04      240.44    191.37 o 
 -10   7   6      835.58      834.18    201.19 o 
  -9   7   6      148.88       63.79    206.09 o 
  -8   7   6       73.58      127.58    132.49 o 
  -7   7   6       23.97       88.33    107.95 o 
  -6   7   6       26.77      -14.72     93.23 o 
  -5   7   6      582.78      544.67     83.42 o 
  -4   7   6        7.41      -24.53     68.70 o 
  -3   7   6     2942.85     2939.27    255.16 o 
  -2   7   6     1269.45     1427.93    112.86 o 
  -1   7   6      388.41      466.16     68.70 o 
   0   7   6        5.57      -29.44     78.51 o 
   1   7   6     4337.56     4543.84     73.60 o 
   2   7   6     2000.14     1776.32    152.12 o 
   3   7   6     1373.44     1383.76     93.23 o 
   4   7   6     2448.65     2453.48    103.05 o 
   5   7   6        9.02       -4.91     68.70 o 
   6   7   6      128.12      122.67     78.51 o 
   7   7   6      983.82     1050.09     73.60 o 
   8   7   6      291.06      274.79    107.95 o 
   9   7   6      246.76      264.98     93.23 o 
  10   7   6       15.10       83.42    147.21 o 
  11   7   6      132.10      112.86    250.25 o 
  12   7   6       75.55       -9.81    176.65 o 
  13   7   6        2.52      -29.44    112.86 o 
 -10   8   6      136.75       34.35    122.67 o 
  -9   8   6        0.99      137.39    456.35 o 
  -8   8   6       15.51     -107.95    117.77 o 
  -7   8   6       73.76       -4.91    117.77 o 
  -6   8   6       50.26      -29.44    107.95 o 
  -5   8   6      249.72      161.93    132.49 o 
  -4   8   6     1301.60     1290.53    122.67 o 
  -3   8   6       49.58       68.70     73.60 o 
  -2   8   6     2320.79     2168.88    176.65 o 
  -1   8   6       90.29      122.67     58.88 o 
   0   8   6     1919.71     2002.04     73.60 o 
   1   8   6     6227.12     6276.00    201.19 o 
   2   8   6     2634.59     2566.34    132.49 o 
   3   8   6     2334.11     2487.83    142.30 o 
   4   8   6       55.04      122.67     58.88 o 
   5   8   6       42.30       34.35     73.60 o 
   6   8   6     2327.12     2257.20    112.86 o 
   7   8   6      323.22      269.88     68.70 o 
   8   8   6      100.84      107.95     73.60 o 
   9   8   6       46.95       58.88     73.60 o 
  10   8   6        2.83      -44.16     83.42 o 
  11   8   6        3.86       24.53    157.02 o 
  12   8   6       22.92       24.53    171.74 o 
  -9   9   6       81.59      127.58    137.39 o 
  -8   9   6      199.07      196.28    137.39 o 
  -7   9   6      151.49       73.60    112.86 o 
  -6   9   6      145.00      103.05    196.28 o 
  -5   9   6     2335.83     2271.92     93.23 o 
  -4   9   6        0.66      -58.88    191.37 o 
  -3   9   6      319.67      264.98    122.67 o 
  -2   9   6       20.30       44.16    122.67 o 
  -1   9   6     1319.71     1359.23    117.77 o 
   0   9   6      391.94      358.21    112.86 o 
   1   9   6     1404.21     1413.20     78.51 o 
   2   9   6     2604.30     2517.27     68.70 o 
   3   9   6       19.53      -53.98     53.98 o 
   4   9   6        0.08       68.70    127.58 o 
   5   9   6       40.20       29.44    122.67 o 
   6   9   6      171.09      260.07     93.23 o 
   7   9   6     1356.84     1344.51    103.05 o 
   8   9   6        6.40      107.95     93.23 o 
   9   9   6      224.70      152.12    127.58 o 
  10   9   6      503.03      461.25    157.02 o 
  11   9   6      124.27      235.53    142.30 o 
  12   9   6        4.42       58.88    166.84 o 
  -8  10   6       32.10       63.79    206.09 o 
  -7  10   6      164.10      220.81    107.95 o 
  -6  10   6       68.15       98.14    107.95 o 
  -4  10   6        2.11      -78.51     88.33 o 
  -3  10   6      290.75      245.35     78.51 o 
  -2  10   6     2681.17     2541.80    211.00 o 
  -1  10   6      198.77      215.91    132.49 o 
   0  10   6     2682.11     2757.71     78.51 o 
   1  10   6      944.27     1015.74     83.42 o 
   2  10   6      270.45      309.14     78.51 o 
   3  10   6      218.67      166.84     93.23 o 
   4  10   6        0.61       98.14    107.95 o 
   5  10   6      224.94      255.16     63.79 o 
   6  10   6       59.73       83.42     83.42 o 
   7  10   6     1948.31     2262.11    122.67 o 
   8  10   6      134.40      166.84     88.33 o 
   9  10   6      134.04      157.02     68.70 o 
  10  10   6        5.50       -4.91    142.30 o 
  11  10   6       35.28       39.26    147.21 o 
  -7  11   6       89.35      220.81    117.77 o 
  -6  11   6      132.62      127.58    161.93 o 
  -5  11   6      329.04      466.16    112.86 o 
  -4  11   6      469.19      466.16    181.56 o 
  -3  11   6      451.27      475.98     98.14 o 
  -2  11   6      224.83      171.74     78.51 o 
  -1  11   6     1627.20     1516.25    127.58 o 
   0  11   6      564.04      574.11     98.14 o 
   1  11   6      117.02      112.86     68.70 o 
   2  11   6      596.43      544.67     78.51 o 
   3  11   6      167.01       98.14    122.67 o 
   4  11   6        7.13       -9.81     58.88 o 
   5  11   6      192.17      191.37     63.79 o 
   6  11   6      134.71      211.00     73.60 o 
   7  11   6      243.33      323.86     83.42 o 
   8  11   6        1.46        4.91     73.60 o 
   9  11   6        0.98       14.72     68.70 o 
  10  11   6      147.17       88.33    103.05 o 
  11  11   6       26.24       24.53    107.95 o 
  -6  12   6       65.21      107.95    127.58 o 
  -5  12   6      618.39      480.88    220.81 o 
  -4  12   6       31.17       63.79    181.56 o 
  -3  12   6      232.45      230.63    166.84 o 
  -2  12   6      980.35      853.81    161.93 o 
  -1  12   6      424.08      314.05    161.93 o 
   0  12   6      231.93      211.00    152.12 o 
   1  12   6        0.94        4.91    103.05 o 
   2  12   6       13.15       19.63     88.33 o 
   3  12   6      423.44      422.00    127.58 o 
   4  12   6      311.31      264.98    137.39 o 
   5  12   6      465.69      726.23    142.30 o 
   6  12   6      162.29      240.44    127.58 o 
   7  12   6       44.69       83.42    103.05 o 
   8  12   6        6.45      -58.88    142.30 o 
   9  12   6        9.09       14.72     88.33 o 
  10  12   6       10.65        4.91     93.23 o 
  -5  13   6        1.18        0.00    127.58 o 
  -4  13   6       57.71       58.88    157.02 o 
  -3  13   6      797.42      706.60    186.46 o 
  -2  13   6       25.95       14.72    103.05 o 
  -1  13   6      432.50      500.51    132.49 o 
   0  13   6      303.96      279.70    132.49 o 
   1  13   6      239.01      269.88     93.23 o 
   2  13   6       20.18      127.58    152.12 o 
   3  13   6      158.08      157.02     73.60 o 
   4  13   6       85.47       93.23    137.39 o 
   5  13   6      137.91      137.39     98.14 o 
   6  13   6        4.28       24.53     98.14 o 
   7  13   6       33.67       44.16     93.23 o 
   8  13   6       38.17      -19.63     78.51 o 
   9  13   6       17.26        0.00    147.21 o 
  -3  14   6      166.20      112.86    122.67 o 
  -2  14   6       90.38      112.86    142.30 o 
  -1  14   6      102.74       44.16    127.58 o 
   0  14   6      202.31      274.79    161.93 o 
   1  14   6       67.02       34.35    196.28 o 
   2  14   6      259.29      147.21    181.56 o 
   3  14   6      266.56      206.09    142.30 o 
   4  14   6      186.86      171.74    152.12 o 
   5  14   6      551.21      495.60     78.51 o 
   6  14   6       99.11        4.91    142.30 o 
   7  14   6        4.55       49.07    103.05 o 
   8  14   6       44.27        9.81    122.67 o 
   0  15   6       20.53       14.72     93.23 o 
   1  15   6      258.90      338.58    112.86 o 
   2  15   6      218.00      112.86    147.21 o 
   3  15   6        6.73       29.44    166.84 o 
   4  15   6        0.71       44.16     83.42 o 
   5  15   6       48.65      -24.53    122.67 o 
  -3 -13   7        0.94      112.86    220.81 o 
  -2 -13   7       31.57      -49.07    206.09 o 
  -7 -12   7        7.53        0.00    441.63 o 
  -6 -12   7      105.12       88.33    211.00 o 
  -5 -12   7        1.28      -44.16    206.09 o 
  -4 -12   7       22.00      -39.26    196.28 o 
  -3 -12   7       43.09      196.28    201.19 o 
  -2 -12   7      550.12      539.77    186.46 o 
   0 -12   7       31.06       83.42    186.46 o 
  -8 -11   7      215.70       29.44    431.81 o 
  -7 -11   7       71.05       49.07    206.09 o 
  -6 -11   7        9.01      166.84    191.37 o 
  -5 -11   7      128.46      -14.72    191.37 o 
  -4 -11   7       40.14       78.51    186.46 o 
  -3 -11   7       13.51       -9.81    176.65 o 
  -2 -11   7       98.26       49.07    166.84 o 
  -1 -11   7      283.86      147.21    166.84 o 
   0 -11   7      843.30      691.88    171.74 o 
   1 -11   7      254.52      250.25    107.95 o 
   2 -11   7        0.86       -4.91     83.42 o 
   3 -11   7      251.81      269.88    137.39 o 
   4 -11   7       71.81      186.46    309.14 o 
  -9 -10   7       16.86      -53.98    215.91 o 
  -7 -10   7       22.49      -24.53    196.28 o 
  -6 -10   7      277.83      171.74    176.65 o 
  -5 -10   7     1461.91     1427.93    176.65 o 
  -3 -10   7      280.57      260.07    161.93 o 
  -2 -10   7     1411.00     1153.14    157.02 o 
  -1 -10   7       46.57      -49.07     93.23 o 
   0 -10   7      123.99      157.02    157.02 o 
   1 -10   7      427.54      279.70    152.12 o 
   2 -10   7      512.75      529.95    112.86 o 
   3 -10   7      516.10      510.32    127.58 o 
   5 -10   7      340.54      407.28    171.74 o 
   6 -10   7       10.29      -24.53    196.28 o 
 -10  -9   7        3.11      -88.33    230.63 o 
  -9  -9   7      229.69      235.53    220.81 o 
  -7  -9   7      306.08      147.21    181.56 o 
  -6  -9   7      707.65      775.30    166.84 o 
  -4  -9   7      408.55      456.35    157.02 o 
  -3  -9   7      623.37      613.37    157.02 o 
  -2  -9   7      293.72      132.49    142.30 o 
  -1  -9   7      677.67      539.77     88.33 o 
   0  -9   7       70.20       53.98     58.88 o 
   1  -9   7      564.79      588.84    112.86 o 
   2  -9   7      143.01      161.93     98.14 o 
   3  -9   7       12.98       14.72     83.42 o 
   4  -9   7      289.30      397.46    142.30 o 
   5  -9   7        1.19      -39.26    161.93 o 
   6  -9   7       19.37      152.12    186.46 o 
   7  -9   7      305.32      412.18    206.09 o 
 -10  -8   7      160.00      122.67    426.91 o 
  -8  -8   7       29.84       93.23    191.37 o 
  -6  -8   7      890.53     1005.93    166.84 o 
  -5  -8   7      389.20      471.07    152.12 o 
  -4  -8   7      107.14       93.23    147.21 o 
  -3  -8   7      230.57      220.81    142.30 o 
  -2  -8   7       93.86      132.49    132.49 o 
  -1  -8   7       15.59     -107.95    132.49 o 
   0  -8   7     2123.00     2075.64    147.21 o 
   1  -8   7      128.00       78.51    117.77 o 
   2  -8   7       67.77      157.02     93.23 o 
   3  -8   7     1667.03     1329.79    309.14 o 
   4  -8   7      216.18      250.25     78.51 o 
   5  -8   7       20.58       68.70    157.02 o 
   6  -8   7        7.02      -58.88    181.56 o 
   7  -8   7     1504.52     1648.74    206.09 o 
   8  -8   7      337.75      309.14    225.72 o 
 -11  -7   7      325.85      377.84    230.63 o 
 -10  -7   7       22.39      122.67    196.28 o 
  -9  -7   7       47.05        9.81     98.14 o 
  -8  -7   7       54.42       39.26    176.65 o 
  -6  -7   7     2136.03     2041.30    157.02 o 
  -5  -7   7      126.61       19.63    142.30 o 
  -4  -7   7      115.64      142.30    137.39 o 
  -3  -7   7     1160.47     1138.41    137.39 o 
  -1  -7   7     3929.73     3694.94     58.88 o 
   0  -7   7       12.73        9.81     63.79 o 
   1  -7   7       10.29       14.72     53.98 o 
   2  -7   7       52.07       88.33     93.23 o 
   3  -7   7      244.21      240.44    112.86 o 
   4  -7   7      254.88      250.25    127.58 o 
   5  -7   7     1508.48     1884.27    157.02 o 
   6  -7   7     2112.29     2482.92    181.56 o 
   7  -7   7       26.14      -98.14    186.46 o 
   8  -7   7       74.17      161.93    215.91 o 
   9  -7   7      231.64      211.00    240.44 o 
 -11  -6   7      152.31      112.86     73.60 o 
 -10  -6   7      617.71      525.04     68.70 o 
  -9  -6   7      670.12      677.16     73.60 o 
  -8  -6   7      441.01      392.56     88.33 o 
  -7  -6   7      447.01      579.02     78.51 o 
  -6  -6   7      946.14     1285.62    147.21 o 
  -5  -6   7     1241.94     1344.51    142.30 o 
  -4  -6   7     2163.50     2281.74    127.58 o 
  -3  -6   7        9.34      -58.88    117.77 o 
  -2  -6   7     2512.87     2536.90    122.67 o 
  -1  -6   7       29.28       44.16     63.79 o 
   0  -6   7     1448.96     1447.55     53.98 o 
   1  -6   7      159.68      157.02     63.79 o 
   2  -6   7       33.71       93.23     83.42 o 
   3  -6   7      326.18      314.05    103.05 o 
   4  -6   7      179.21      269.88    122.67 o 
   5  -6   7     1390.04     1442.65    142.30 o 
   6  -6   7      353.39      264.98    157.02 o 
   7  -6   7       78.01       24.53    176.65 o 
   8  -6   7       28.85      142.30    196.28 o 
   9  -6   7       49.02      289.51    220.81 o 
  10  -6   7      110.41     -137.39    490.70 o 
 -12  -5   7      382.69      382.74    152.12 o 
 -11  -5   7       97.46       44.16    132.49 o 
 -10  -5   7       88.16        9.81    161.93 o 
  -9  -5   7      951.39      868.53    142.30 o 
  -8  -5   7     1577.71     1496.62    279.70 o 
  -7  -5   7     1206.52     1334.69     83.42 o 
  -6  -5   7      571.06      579.02    107.95 o 
  -5  -5   7       25.51       58.88    122.67 o 
  -4  -5   7      724.87      790.02     98.14 o 
  -3  -5   7     1828.69     1810.67    112.86 o 
  -2  -5   7       14.74       83.42    103.05 o 
  -1  -5   7       43.52       49.07     24.53 o 
   0  -5   7        0.07        9.81     63.79 o 
   1  -5   7       25.82       68.70     44.16 o 
   6  -5   7       54.21       39.26    161.93 o 
   7  -5   7      429.06      466.16    181.56 o 
   8  -5   7       49.49      -88.33    196.28 o 
   9  -5   7       34.10      176.65    215.91 o 
  10  -5   7     1193.00     1516.25    230.63 o 
 -13  -4   7      332.19      372.93    191.37 o 
 -12  -4   7      892.43      608.46    127.58 o 
 -11  -4   7        4.33      -24.53    107.95 o 
 -10  -4   7      550.83      471.07     83.42 o 
  -9  -4   7      549.58      534.86     68.70 o 
  -8  -4   7     1974.22     1805.76    230.63 o 
  -7  -4   7      846.97      858.72     53.98 o 
  -6  -4   7       56.23       88.33    122.67 o 
  -5  -4   7     3930.12     3974.64    284.60 o 
  -4  -4   7     6477.16     6604.77    112.86 o 
  -3  -4   7      443.10      485.79     49.07 o 
  -2  -4   7      116.35      122.67     98.14 o 
  -1  -4   7       75.13       83.42     53.98 o 
   0  -4   7     1209.09     1143.32     93.23 o 
   1  -4   7      228.28      274.79     44.16 o 
   2  -4   7      725.28      863.62     83.42 o 
   3  -4   7     4281.02     4985.47    112.86 o 
   4  -4   7      968.12     1133.51    117.77 o 
   5  -4   7      216.31      269.88    137.39 o 
   6  -4   7     2191.20     2507.46    166.84 o 
   7  -4   7      673.91      902.88    176.65 o 
   8  -4   7       55.42      117.77    196.28 o 
   9  -4   7     1174.54     1231.65    211.00 o 
  10  -4   7      497.21      667.35    230.63 o 
  11  -4   7      139.29      112.86    255.16 o 
 -13  -3   7       59.27       98.14    112.86 o 
 -12  -3   7       28.71       78.51    132.49 o 
 -11  -3   7      143.06      171.74     73.60 o 
 -10  -3   7      231.79      260.07     73.60 o 
  -9  -3   7     3325.74     3361.27     93.23 o 
  -8  -3   7        4.71       14.72     68.70 o 
  -7  -3   7       10.47        4.91     83.42 o 
  -6  -3   7     1830.58     1933.34     78.51 o 
  -5  -3   7     1240.58     1143.32    137.39 o 
  -4  -3   7     1725.17     1737.06     88.33 o 
  -3  -3   7       97.12       73.60     39.26 o 
  -2  -3   7     6586.82     6295.63    402.37 o 
  -1  -3   7       52.07      117.77     29.44 o 
   0  -3   7      913.56      956.86     44.16 o 
   1  -3   7     2193.70     2551.62    103.05 o 
   2  -3   7        6.76      -19.63     39.26 o 
   3  -3   7      355.64      240.44     88.33 o 
   4  -3   7      558.60      525.04     98.14 o 
   5  -3   7      934.76      971.58    117.77 o 
   6  -3   7      114.17      127.58    274.79 o 
   7  -3   7     1821.50     2217.95    166.84 o 
   8  -3   7      379.17      471.07    181.56 o 
   9  -3   7      878.96     1128.60    211.00 o 
  10  -3   7      682.68      740.95    230.63 o 
  11  -3   7      155.27      269.88    240.44 o 
  12  -3   7       18.75     -225.72    269.88 o 
 -13  -2   7      349.13      304.23    157.02 o 
 -12  -2   7        4.86        4.91    147.21 o 
 -11  -2   7      331.23      289.51     78.51 o 
 -10  -2   7      208.91      299.32     83.42 o 
  -9  -2   7     1199.10     1153.14     83.42 o 
  -8  -2   7      641.76      579.02     93.23 o 
  -7  -2   7      730.74      844.00     88.33 o 
  -6  -2   7      747.52      853.81    103.05 o 
  -5  -2   7      101.85       53.98     49.07 o 
  -4  -2   7      112.32       93.23     58.88 o 
  -3  -2   7     2438.36     2684.11    107.95 o 
  -2  -2   7     5177.83     4995.28     93.23 o 
  -1  -2   7     2283.55     2733.18    127.58 o 
   0  -2   7     8190.08     8680.41    279.70 o 
   1  -2   7    11328.72    13405.81     88.33 o 
   2  -2   7        0.70       39.26     68.70 o 
   4  -2   7     1287.54     1349.41    103.05 o 
   5  -2   7      436.27      451.44    112.86 o 
   7  -2   7     3808.10     4018.80    152.12 o 
   8  -2   7      267.92      407.28    328.77 o 
   9  -2   7     1366.13     1506.44    196.28 o 
  10  -2   7        9.12       83.42    220.81 o 
  11  -2   7       74.72     -166.84    245.35 o 
 -13  -1   7        2.47      127.58    107.95 o 
 -12  -1   7      205.02      171.74    112.86 o 
 -11  -1   7     1558.85     1398.48    127.58 o 
 -10  -1   7      400.81      461.25     73.60 o 
  -9  -1   7      733.85      868.53    103.05 o 
  -8  -1   7        1.54      -24.53     88.33 o 
  -7  -1   7      264.69      166.84    171.74 o 
  -6  -1   7      811.98      912.69     63.79 o 
  -5  -1   7       38.35        9.81     68.70 o 
  -4  -1   7       26.78       19.63     68.70 o 
  -3  -1   7       43.42       14.72     73.60 o 
  -2  -1   7     1977.28     2379.88     78.51 o 
  -1  -1   7      131.22       78.51     39.26 o 
   0  -1   7      100.92      137.39     44.16 o 
   1  -1   7        3.69        4.91     29.44 o 
   2  -1   7     2515.60     2482.92    137.39 o 
   3  -1   7     1689.70     1530.97     44.16 o 
   4  -1   7      921.87      863.62    103.05 o 
   5  -1   7     4026.45     4161.10    235.53 o 
   6  -1   7      575.96      446.53    132.49 o 
   7  -1   7     2047.59     2109.99    147.21 o 
   8  -1   7      481.75      544.67    152.12 o 
   9  -1   7      746.05      731.14    166.84 o 
  10  -1   7      341.20      456.35    206.09 o 
  11  -1   7       13.56      112.86    225.72 o 
  12  -1   7       23.27      176.65    260.07 o 
 -13   0   7      519.61      475.98    137.39 o 
 -12   0   7     1127.78     1094.25    171.74 o 
 -11   0   7     1423.09     1177.67    147.21 o 
 -10   0   7      294.52      225.72    117.77 o 
  -9   0   7      373.73      323.86     78.51 o 
  -8   0   7       98.45      107.95     68.70 o 
  -7   0   7     1622.09     1540.79    122.67 o 
  -6   0   7     1078.22     1108.97     63.79 o 
  -5   0   7     3158.30     3336.73    157.02 o 
  -4   0   7      435.22      510.32     58.88 o 
  -3   0   7        4.08        0.00     58.88 o 
  -2   0   7      740.31      691.88    161.93 o 
  -1   0   7     1867.83     1864.64     73.60 o 
   0   0   7      711.85      716.42     29.44 o 
   1   0   7     6261.02     6045.37     93.23 o 
   2   0   7     1580.52     1604.58    122.67 o 
   3   0   7        6.03       14.72     58.88 o 
   4   0   7     4984.58     4612.54    412.18 o 
   5   0   7      152.44      132.49    103.05 o 
   6   0   7     1373.30     1540.79    132.49 o 
   7   0   7     4427.49     4617.45    157.02 o 
   8   0   7     1485.77     1005.93    299.32 o 
   9   0   7        2.52       -9.81     44.16 o 
  10   0   7       36.99      -24.53    176.65 o 
  11   0   7       28.91       98.14    215.91 o 
  12   0   7      236.54      451.44    240.44 o 
  13   0   7       99.40      186.46    279.70 o 
 -13   1   7      453.40      358.21    196.28 o 
 -12   1   7      761.80      461.25    196.28 o 
 -11   1   7      348.80      264.98    103.05 o 
 -10   1   7      167.79      171.74    132.49 o 
  -9   1   7        2.44       44.16    117.77 o 
  -8   1   7      228.24      294.42    122.67 o 
  -7   1   7      400.53      348.39    103.05 o 
  -6   1   7      171.38      117.77     68.70 o 
  -5   1   7     2228.36     2379.88    201.19 o 
  -4   1   7      409.85      525.04     58.88 o 
  -3   1   7      564.93      623.18     58.88 o 
  -2   1   7     2401.27     2468.20    147.21 o 
  -1   1   7     2780.84     3233.69    112.86 o 
   0   1   7     2790.72     2973.62    161.93 o 
   1   1   7     1112.86     1349.41    117.77 o 
   2   1   7     4549.22     4450.61    152.12 o 
   3   1   7      743.70      657.53     93.23 o 
   4   1   7      168.83       83.42    161.93 o 
   5   1   7      545.74      471.07     83.42 o 
   6   1   7      372.31      505.42    117.77 o 
   7   1   7      168.66       68.70    142.30 o 
   8   1   7        5.13       49.07    157.02 o 
   9   1   7       64.33       29.44    166.84 o 
  10   1   7       54.16       34.35     73.60 o 
  11   1   7       99.74      103.05    186.46 o 
  12   1   7      109.16       88.33    235.53 o 
 -12   2   7      167.62      220.81    152.12 o 
 -11   2   7       33.37       19.63    161.93 o 
 -10   2   7     1063.47     1010.83    132.49 o 
  -9   2   7      498.33      510.32    112.86 o 
  -8   2   7        3.63      -88.33     88.33 o 
  -7   2   7       21.84      -19.63     83.42 o 
  -6   2   7     1409.86     1275.81    240.44 o 
  -5   2   7      125.42      235.53     68.70 o 
  -4   2   7     3202.52     3371.08     93.23 o 
  -3   2   7      400.35      520.14     78.51 o 
  -2   2   7       30.11      -24.53     44.16 o 
  -1   2   7      114.01      117.77     68.70 o 
   0   2   7     2574.46     2531.99     53.98 o 
   1   2   7     2238.45     2100.18     68.70 o 
   2   2   7     4837.98     4813.73    417.09 o 
   3   2   7     2125.09     2311.18     88.33 o 
   4   2   7     4469.55     4843.17    107.95 o 
   5   2   7     2186.39     1967.69     88.33 o 
   6   2   7     1439.43     1241.46    147.21 o 
   7   2   7      326.99      417.09     83.42 o 
   8   2   7      600.31      775.30    112.86 o 
   9   2   7      266.93      225.72    147.21 o 
  10   2   7       73.62       34.35    107.95 o 
  11   2   7      551.77      549.58    206.09 o 
  12   2   7        0.83      -19.63    127.58 o 
  13   2   7      182.21      279.70    152.12 o 
 -12   3   7      228.68      137.39    181.56 o 
 -11   3   7       91.06       88.33    166.84 o 
 -10   3   7      119.57      161.93    137.39 o 
  -9   3   7     1459.73     1432.83    132.49 o 
  -8   3   7     2030.28     2031.48    132.49 o 
  -7   3   7     4732.46     4725.40    122.67 o 
  -6   3   7       70.11       39.26    122.67 o 
  -5   3   7      882.24      878.35     63.79 o 
  -4   3   7      860.53      873.44     53.98 o 
  -3   3   7      751.61      780.21     78.51 o 
  -2   3   7     1925.29     2139.43     44.16 o 
  -1   3   7     6130.44     6251.47    191.37 o 
   0   3   7     5749.34     5643.00     83.42 o 
   1   3   7      245.01      343.49     44.16 o 
   2   3   7     1964.94     2002.04     73.60 o 
   3   3   7      348.36      358.21     58.88 o 
   4   3   7     1808.00     1614.39     93.23 o 
   5   3   7     1687.98     1908.81    112.86 o 
   7   3   7      480.18      559.39     93.23 o 
   9   3   7      108.03       24.53    161.93 o 
  10   3   7      690.00      701.70    122.67 o 
  11   3   7        4.25      122.67    142.30 o 
  12   3   7      229.20      206.09    191.37 o 
  13   3   7      175.16      274.79    211.00 o 
 -12   4   7      107.04      152.12    161.93 o 
 -11   4   7       69.80      -19.63    127.58 o 
 -10   4   7      131.38       44.16    117.77 o 
  -9   4   7      222.02      220.81    147.21 o 
  -8   4   7      379.60      372.93     88.33 o 
  -7   4   7        7.23       -9.81     68.70 o 
  -6   4   7      181.88      196.28    132.49 o 
  -5   4   7      382.26      348.39     93.23 o 
  -4   4   7     6818.03     7164.16     68.70 o 
  -3   4   7       12.44      -63.79     93.23 o 
  -2   4   7     1731.74     1702.71     44.16 o 
  -1   4   7     1187.45     1202.21     44.16 o 
   0   4   7       58.15       44.16     49.07 o 
   1   4   7     3784.33     3876.50     44.16 o 
   2   4   7      308.28      402.37     83.42 o 
   3   4   7      166.62       49.07     58.88 o 
   4   4   7    22309.37    19632.74   1393.58 o 
   5   4   7    14605.13    14107.51    392.56 o 
   6   4   7     1140.11     1172.76    107.95 o 
   7   4   7      171.48      235.53    137.39 o 
   8   4   7      103.81      137.39    152.12 o 
   9   4   7      371.45      220.81    157.02 o 
  10   4   7       24.16       -4.91    127.58 o 
  11   4   7      119.39        9.81    127.58 o 
  12   4   7        3.77       34.35    112.86 o 
  13   4   7        8.93       98.14    107.95 o 
 -11   5   7       16.10       73.60    122.67 o 
 -10   5   7      897.57      858.72    103.05 o 
  -9   5   7      106.35      127.58    117.77 o 
  -8   5   7       31.55       24.53     93.23 o 
  -7   5   7     2058.82     1997.13    112.86 o 
  -6   5   7        5.28      -73.60     93.23 o 
  -5   5   7     1664.59     1687.99     78.51 o 
  -4   5   7      387.70      372.93    117.77 o 
  -3   5   7     1348.44     1280.72    103.05 o 
  -2   5   7      322.73      299.32     78.51 o 
  -1   5   7      207.88      211.00     93.23 o 
   0   5   7      343.67      269.88     53.98 o 
   2   5   7        4.82      -29.44     73.60 o 
   3   5   7      793.32      755.67     49.07 o 
   4   5   7     3515.19     3292.57    377.84 o 
   5   5   7     9451.15     8803.08    220.81 o 
   6   5   7     1013.82     1084.44    107.95 o 
   7   5   7       85.73      117.77     93.23 o 
   8   5   7     1085.86      976.48    157.02 o 
   9   5   7      643.41      348.39    161.93 o 
  10   5   7      515.73      579.02    157.02 o 
  11   5   7       71.14      122.67    122.67 o 
  12   5   7       68.94      166.84    122.67 o 
  13   5   7       23.71      157.02    117.77 o 
 -11   6   7      268.18      392.56    132.49 o 
 -10   6   7       74.49      157.02    152.12 o 
  -9   6   7       93.36       39.26    117.77 o 
  -8   6   7      271.13      289.51    117.77 o 
  -7   6   7       64.79      112.86     98.14 o 
  -6   6   7       85.88      147.21     93.23 o 
  -5   6   7      603.77      475.98     88.33 o 
  -4   6   7     1399.09     1334.69     83.42 o 
  -3   6   7     1970.62     1962.78     83.42 o 
  -2   6   7     2992.22     2968.71    107.95 o 
  -1   6   7     3503.93     3513.38    107.95 o 
   0   6   7      138.72      157.02     49.07 o 
   1   6   7     4399.71     4342.66     58.88 o 
   2   6   7    15536.30    18072.33   1334.69 o 
   3   6   7     4487.64     4499.68     58.88 o 
   4   6   7     1170.52     1138.41    112.86 o 
   5   6   7       36.24      147.21     88.33 o 
   6   6   7      487.70      377.84     98.14 o 
   8   6   7        2.89      132.49    132.49 o 
   9   6   7      277.89      314.05    157.02 o 
  10   6   7     1084.04     1182.58    245.35 o 
  11   6   7       69.53      157.02    137.39 o 
  12   6   7      163.17      201.19    142.30 o 
  13   6   7       45.89      -78.51    142.30 o 
 -10   7   7      181.81      299.32    147.21 o 
  -9   7   7      101.96      142.30    137.39 o 
  -8   7   7      240.44      220.81    171.74 o 
  -7   7   7      215.04      318.95    107.95 o 
  -6   7   7      118.13      103.05    176.65 o 
  -5   7   7       40.60      176.65    147.21 o 
  -4   7   7       20.66        4.91     73.60 o 
  -3   7   7     5077.83     5068.89    176.65 o 
  -2   7   7      310.89      338.58     73.60 o 
  -1   7   7       43.60      -24.53    103.05 o 
   0   7   7       42.41      -39.26     78.51 o 
   1   7   7     2944.57     2689.01     73.60 o 
   2   7   7     3846.55     4362.29    230.63 o 
   3   7   7       14.93       -9.81     98.14 o 
   4   7   7       42.23      112.86    107.95 o 
   6   7   7       14.18       29.44     63.79 o 
   7   7   7        2.78       24.53     98.14 o 
   8   7   7      253.68      186.46    107.95 o 
   9   7   7       12.64       88.33    161.93 o 
  10   7   7      206.80      220.81     93.23 o 
  11   7   7       93.15      186.46     98.14 o 
  12   7   7        0.31      122.67    157.02 o 
  13   7   7       93.18       93.23    181.56 o 
 -10   8   7      190.44      299.32    186.46 o 
  -9   8   7      738.77      588.84    142.30 o 
  -8   8   7       19.14       19.63    122.67 o 
  -7   8   7       48.71      -49.07    117.77 o 
  -6   8   7        0.12        4.91    353.30 o 
  -5   8   7      448.40      387.65     98.14 o 
  -4   8   7      771.79      613.37    103.05 o 
  -3   8   7     2216.92     2119.81    161.93 o 
  -2   8   7     5578.47     5113.05    225.72 o 
  -1   8   7     1356.58     1427.93    122.67 o 
   0   8   7     1730.02     1737.06     73.60 o 
   1   8   7     2125.71     1835.20     58.88 o 
   2   8   7       36.60       53.98     53.98 o 
   3   8   7     2410.84     2360.25    220.81 o 
   4   8   7       39.81       24.53     78.51 o 
   5   8   7       77.40       14.72    117.77 o 
   6   8   7      643.79      583.93     98.14 o 
   7   8   7      477.57      485.79    112.86 o 
   8   8   7      360.01      436.72    107.95 o 
   9   8   7      147.70      166.84     78.51 o 
  10   8   7       43.57      107.95     88.33 o 
  11   8   7       93.13       73.60    103.05 o 
  12   8   7      231.51      191.37    181.56 o 
  -9   9   7       17.65       34.35    171.74 o 
  -8   9   7       42.94       44.16    122.67 o 
  -7   9   7       27.11      117.77    103.05 o 
  -6   9   7       23.12       24.53    122.67 o 
  -5   9   7       71.00       34.35    176.65 o 
  -4   9   7      992.48      922.51    132.49 o 
  -3   9   7     6700.05     6933.53    161.93 o 
  -2   9   7        2.18      -98.14     98.14 o 
  -1   9   7      847.83      819.46     98.14 o 
   0   9   7     3530.50     3596.80    103.05 o 
   1   9   7       13.33       44.16     63.79 o 
   2   9   7     1787.10     1874.46     68.70 o 
   3   9   7      826.98      878.35     68.70 o 
   4   9   7      668.19      731.14    225.72 o 
   5   9   7       30.38      107.95     73.60 o 
   6   9   7     1599.43     1629.11     88.33 o 
   7   9   7        5.80       19.63     58.88 o 
   8   9   7      280.90      294.42     58.88 o 
   9   9   7      409.29      569.21    137.39 o 
  10   9   7      348.70      309.14    147.21 o 
  11   9   7      147.54        4.91    142.30 o 
  12   9   7      202.96      225.72    358.21 o 
  -8  10   7        6.49      -98.14    122.67 o 
  -7  10   7       17.81      181.56    107.95 o 
  -6  10   7      508.96      407.28    230.63 o 
  -5  10   7      273.05      402.37    103.05 o 
  -4  10   7      144.27      343.49    152.12 o 
  -3  10   7      378.26      284.60    137.39 o 
  -2  10   7       33.36       68.70    103.05 o 
  -1  10   7      641.45      657.53     73.60 o 
   0  10   7      509.57      520.14     88.33 o 
   1  10   7     2143.46     2168.88     63.79 o 
   2  10   7     1634.20     1673.27     83.42 o 
   3  10   7      134.87      127.58     73.60 o 
   4  10   7      104.91      137.39     63.79 o 
   5  10   7      429.84      588.84    112.86 o 
   6  10   7       60.50       68.70     68.70 o 
   7  10   7      465.87      368.02    103.05 o 
   8  10   7      460.14      515.23     68.70 o 
   9  10   7      637.95      623.18    137.39 o 
  10  10   7       46.20       44.16     68.70 o 
  11  10   7       10.97       68.70    117.77 o 
  -7  11   7        6.10        0.00    157.02 o 
  -6  11   7     1404.22     1580.04    117.77 o 
  -5  11   7      128.91       49.07    191.37 o 
  -4  11   7      259.00      181.56     98.14 o 
  -3  11   7       24.31      147.21     98.14 o 
  -2  11   7      632.94      412.18     98.14 o 
  -1  11   7      620.10      539.77    107.95 o 
   0  11   7     1482.22     1393.58    147.21 o 
   1  11   7     1848.11     1717.44    132.49 o 
   2  11   7      490.01      520.14    117.77 o 
   3  11   7      647.00      618.28     68.70 o 
   4  11   7       93.02      117.77     88.33 o 
   5  11   7        4.46       19.63     68.70 o 
   6  11   7       63.23      -19.63    132.49 o 
   7  11   7      301.30      402.37     73.60 o 
   8  11   7      244.66      260.07    103.05 o 
   9  11   7      109.12       73.60     73.60 o 
  10  11   7        0.93      -53.98    103.05 o 
  11  11   7        5.80        0.00    103.05 o 
  -6  12   7        1.47       29.44    176.65 o 
  -5  12   7      452.21      608.46    107.95 o 
  -4  12   7       12.32       63.79    103.05 o 
  -3  12   7       30.27      -14.72     93.23 o 
  -2  12   7      336.90      436.72    112.86 o 
  -1  12   7      640.30      760.58     88.33 o 
   0  12   7      792.18      937.23     88.33 o 
   1  12   7      488.70      485.79     78.51 o 
   2  12   7      101.40       58.88     68.70 o 
   3  12   7      839.09      760.58    127.58 o 
   4  12   7       96.19      176.65     83.42 o 
   5  12   7      886.38     1005.93     78.51 o 
   6  12   7      274.56      294.42    127.58 o 
   7  12   7      108.15      166.84     93.23 o 
   8  12   7        4.35       63.79     73.60 o 
   9  12   7       68.93       19.63    132.49 o 
  10  12   7        4.35      -14.72    107.95 o 
  -5  13   7      346.77      368.02    171.74 o 
  -4  13   7       57.09      137.39    215.91 o 
  -3  13   7      288.63      250.25    201.19 o 
  -2  13   7     1285.19     1231.65    166.84 o 
  -1  13   7     1899.00     2095.27    142.30 o 
   0  13   7       16.95      -73.60     93.23 o 
   1  13   7      173.01      220.81     88.33 o 
   2  13   7      295.15      500.51    132.49 o 
   3  13   7     1384.59     1290.53     78.51 o 
   4  13   7      167.10      152.12    112.86 o 
   5  13   7      276.55      318.95     98.14 o 
   6  13   7      287.03      358.21    137.39 o 
   7  13   7      115.49       44.16     93.23 o 
   8  13   7        9.29      -29.44    152.12 o 
   9  13   7       47.17       29.44    161.93 o 
  -3  14   7      770.30      780.21    201.19 o 
  -2  14   7      109.61      166.84    186.46 o 
  -1  14   7        4.13     -122.67    191.37 o 
   0  14   7        0.18       88.33    191.37 o 
   1  14   7        0.24      235.53    181.56 o 
   2  14   7       17.28       14.72    122.67 o 
   3  14   7        1.41       29.44    127.58 o 
   4  14   7        2.24       39.26    157.02 o 
   5  14   7      199.96      196.28     93.23 o 
   6  14   7      322.94      466.16    215.91 o 
   7  14   7      103.78      186.46    147.21 o 
   8  14   7        7.12        0.00     88.33 o 
   0  15   7       19.43       98.14    107.95 o 
   1  15   7        1.02       98.14     98.14 o 
   2  15   7       12.32        9.81    142.30 o 
   3  15   7      307.56      318.95    171.74 o 
   4  15   7       44.55       24.53     88.33 o 
   5  15   7      477.20      446.53    142.30 o 
  -6 -12   8       68.14       73.60    215.91 o 
  -5 -12   8      475.70      554.49    215.91 o 
  -4 -12   8     1127.33     1158.04    215.91 o 
  -3 -12   8      211.75      269.88    201.19 o 
  -1 -12   8       19.38       -9.81    191.37 o 
   1 -12   8      139.64      122.67    191.37 o 
   2 -12   8        0.99      -68.70    191.37 o 
  -7 -11   8        5.95     -107.95    215.91 o 
  -6 -11   8      499.16      441.63    196.28 o 
  -4 -11   8       56.13     -112.86    191.37 o 
  -3 -11   8       70.89      181.56    186.46 o 
  -1 -11   8       33.40       63.79    171.74 o 
   0 -11   8      500.69      309.14    176.65 o 
   1 -11   8       41.91      -58.88    171.74 o 
   2 -11   8       84.20       24.53     98.14 o 
   3 -11   8       28.52      -14.72    137.39 o 
  -9 -10   8      251.83      176.65    225.72 o 
  -8 -10   8      144.39      157.02    206.09 o 
  -7 -10   8      108.34      137.39    201.19 o 
  -5 -10   8      753.34      603.56    176.65 o 
  -4 -10   8       85.40      152.12    171.74 o 
  -3 -10   8       12.83      -88.33    166.84 o 
  -1 -10   8        8.55      -49.07    157.02 o 
   0 -10   8      170.80      333.67    157.02 o 
   1 -10   8      243.11      215.91     58.88 o 
   2 -10   8        6.02        9.81     93.23 o 
   3 -10   8       51.23      112.86     93.23 o 
   4 -10   8      179.59      348.39    152.12 o 
   5 -10   8       21.10       53.98    171.74 o 
 -10  -9   8      381.75      397.46    245.35 o 
  -9  -9   8       92.73      196.28    206.09 o 
  -7  -9   8      884.53     1153.14    372.93 o 
  -6  -9   8      230.10      328.77    181.56 o 
  -5  -9   8       87.27        4.91    166.84 o 
  -4  -9   8      172.46      161.93    161.93 o 
  -3  -9   8      516.58      505.42    157.02 o 
  -1  -9   8      659.41      613.37    147.21 o 
   0  -9   8      310.15      250.25     49.07 o 
   1  -9   8        8.01       44.16    117.77 o 
   2  -9   8      143.89      127.58    142.30 o 
   3  -9   8       44.73       78.51    122.67 o 
   4  -9   8      424.81      574.11    142.30 o 
   5  -9   8      149.50        9.81    161.93 o 
   6  -9   8      788.23      726.23    191.37 o 
   7  -9   8       98.04      304.23    392.56 o 
 -11  -8   8      489.36      456.35    500.51 o 
 -10  -8   8      180.28      107.95    225.72 o 
  -9  -8   8      204.88      161.93    215.91 o 
  -8  -8   8       51.87      103.05    191.37 o 
  -7  -8   8      171.02      201.19    171.74 o 
  -6  -8   8       39.25       98.14    171.74 o 
  -5  -8   8      168.65      304.23    157.02 o 
  -4  -8   8      429.37      338.58    152.12 o 
  -2  -8   8      168.32      269.88    142.30 o 
  -1  -8   8      458.47      260.07    132.49 o 
   0  -8   8      546.77      525.04     68.70 o 
   1  -8   8      173.25      161.93     73.60 o 
   2  -8   8      638.21      588.84     93.23 o 
   4  -8   8        2.27      117.77    137.39 o 
   5  -8   8      820.38     1005.93    161.93 o 
   6  -8   8       24.74      -63.79    358.21 o 
   7  -8   8        0.83     -161.93    412.18 o 
   8  -8   8       27.44     -107.95    211.00 o 
 -11  -7   8      226.61      107.95    245.35 o 
 -10  -7   8      364.00      358.21    211.00 o 
  -9  -7   8      103.77       68.70    196.28 o 
  -8  -7   8      306.62      250.25    191.37 o 
  -7  -7   8       22.33      -83.42    338.58 o 
  -6  -7   8     1503.54     1894.09    328.77 o 
  -5  -7   8     1449.68     1467.18    157.02 o 
  -4  -7   8      686.24      736.04    142.30 o 
  -3  -7   8      604.51      716.42    142.30 o 
  -2  -7   8     1953.16     1845.02    137.39 o 
  -1  -7   8     2771.98     2482.92     58.88 o 
   0  -7   8       92.41       24.53    122.67 o 
   1  -7   8     1125.81     1207.11    142.30 o 
   2  -7   8      558.80      510.32    103.05 o 
   3  -7   8     1944.00     2198.32    117.77 o 
   4  -7   8     2164.61     2478.01    142.30 o 
   5  -7   8        4.63      186.46    304.23 o 
   6  -7   8       74.70      -19.63    343.49 o 
   7  -7   8      234.88      333.67    196.28 o 
   8  -7   8       94.89        0.00    215.91 o 
   9  -7   8       14.20       73.60    230.63 o 
 -10  -6   8        5.22       19.63    122.67 o 
  -9  -6   8        8.15      -19.63     88.33 o 
  -8  -6   8      281.69      264.98    122.67 o 
  -7  -6   8      448.58      647.72     98.14 o 
  -6  -6   8     1689.71     1540.79    157.02 o 
  -5  -6   8      157.47      255.16    147.21 o 
  -4  -6   8      150.17      245.35    132.49 o 
  -3  -6   8      721.58      633.00    127.58 o 
  -2  -6   8      979.80      976.48    122.67 o 
  -1  -6   8     1894.45     1987.32     49.07 o 
   0  -6   8      447.61      387.65     93.23 o 
   1  -6   8      157.64      142.30    107.95 o 
   2  -6   8      488.78      534.86     83.42 o 
   3  -6   8     1041.01     1329.79    220.81 o 
   4  -6   8     2203.41     2330.81    137.39 o 
   5  -6   8      208.88      377.84    152.12 o 
   6  -6   8      960.60     1383.76    333.67 o 
   7  -6   8      848.61      804.74    181.56 o 
   8  -6   8      474.13      569.21    196.28 o 
   9  -6   8      581.66      583.93    220.81 o 
 -12  -5   8       25.21       44.16    196.28 o 
 -11  -5   8      283.16      466.16    353.30 o 
 -10  -5   8        0.59       19.63     73.60 o 
  -9  -5   8     1064.11     1005.93    103.05 o 
  -8  -5   8     1903.76     1987.32    157.02 o 
  -7  -5   8       83.75       83.42     63.79 o 
  -6  -5   8     1159.15     1344.51    103.05 o 
  -5  -5   8      773.14      937.23     78.51 o 
  -4  -5   8     1208.87     1241.46    107.95 o 
  -3  -5   8      325.70      387.65    112.86 o 
  -2  -5   8     1380.94     1476.99    112.86 o 
  -1  -5   8        8.08       19.63     39.26 o 
   0  -5   8       32.94      112.86     53.98 o 
   1  -5   8     1179.17     1310.16     98.14 o 
   2  -5   8      214.56      220.81     53.98 o 
   3  -5   8      162.83       98.14    112.86 o 
   4  -5   8     1217.61     1403.39    137.39 o 
   5  -5   8      164.60       68.70    152.12 o 
   7  -5   8      240.61      191.37    181.56 o 
   8  -5   8     1041.85     1231.65    206.09 o 
   9  -5   8     1237.41     1432.83    225.72 o 
  10  -5   8      867.81      829.28    235.53 o 
 -12  -4   8      112.92      152.12    122.67 o 
 -11  -4   8        8.08        4.91    103.05 o 
 -10  -4   8      650.48      637.90     88.33 o 
  -9  -4   8     1270.40     1221.83    127.58 o 
  -8  -4   8     1263.45     1212.02    230.63 o 
  -7  -4   8      106.74       98.14     73.60 o 
  -6  -4   8      201.89      137.39    112.86 o 
  -5  -4   8     3011.80     3645.87    422.00 o 
  -4  -4   8      221.51      230.63    117.77 o 
  -3  -4   8      814.18      917.60     68.70 o 
  -2  -4   8     3402.37     3204.24    103.05 o 
  -1  -4   8        4.07        4.91     49.07 o 
   0  -4   8       25.18        4.91     34.35 o 
   1  -4   8       76.56       93.23     58.88 o 
   2  -4   8        2.11      -44.16     73.60 o 
   3  -4   8     1946.29     1854.83     98.14 o 
   4  -4   8     4474.97     4872.61    132.49 o 
   5  -4   8     2782.75     3091.38    147.21 o 
   6  -4   8      955.90      986.30    161.93 o 
   7  -4   8      601.27      853.81    181.56 o 
   8  -4   8        3.35     -166.84    201.19 o 
  10  -4   8       58.39      211.00    235.53 o 
  11  -4   8       56.39      161.93    260.07 o 
 -12  -3   8      406.34      466.16     93.23 o 
 -11  -3   8      731.64      770.39    117.77 o 
 -10  -3   8     1820.15     1874.46    103.05 o 
  -9  -3   8     1964.04     1761.60    137.39 o 
  -8  -3   8       50.23       24.53     88.33 o 
  -7  -3   8      179.07      161.93    117.77 o 
  -6  -3   8      511.73      407.28    122.67 o 
  -5  -3   8      442.23      377.84     78.51 o 
  -4  -3   8      463.69      549.58     58.88 o 
  -3  -3   8     2700.11     2900.01    137.39 o 
  -2  -3   8      145.97      196.28     63.79 o 
  -1  -3   8      520.14      559.39     49.07 o 
   0  -3   8      276.35      333.67     63.79 o 
   1  -3   8     1130.53     1207.11     39.26 o 
   2  -3   8     1573.38     1835.20     83.42 o 
   3  -3   8     6012.04     6123.89    196.28 o 
   4  -3   8       63.32       58.88    107.95 o 
   5  -3   8     1239.77     1290.53    117.77 o 
   6  -3   8     1387.19     1442.65    137.39 o 
   7  -3   8       78.95        9.81    166.84 o 
   8  -3   8       17.77      -24.53    186.46 o 
   9  -3   8       38.22       -9.81    211.00 o 
  10  -3   8      175.37      323.86    240.44 o 
 -13  -2   8      134.45      240.44    103.05 o 
 -12  -2   8      734.24      706.60    103.05 o 
 -11  -2   8      842.52      799.83    103.05 o 
 -10  -2   8      642.62      598.65    142.30 o 
  -9  -2   8       78.36       34.35     88.33 o 
  -8  -2   8       14.46       53.98     53.98 o 
  -7  -2   8      634.83      682.07     58.88 o 
  -6  -2   8      177.96      240.44     78.51 o 
  -5  -2   8     1813.64     1697.81    186.46 o 
  -4  -2   8     5991.83     6815.77    368.02 o 
  -3  -2   8      471.03      588.84    107.95 o 
  -2  -2   8       81.81       88.33     73.60 o 
  -1  -2   8      474.92      549.58     63.79 o 
   0  -2   8      157.71      206.09     39.26 o 
   1  -2   8     4595.27     5348.59    176.65 o 
   2  -2   8    10381.55    10731.52    196.28 o 
   3  -2   8     2821.33     2787.15    171.74 o 
   4  -2   8      688.49      794.93    103.05 o 
   5  -2   8      622.83      922.51    245.35 o 
   6  -2   8      735.78      716.42    137.39 o 
   7  -2   8      437.09      431.81    142.30 o 
   8  -2   8      754.87      569.21    161.93 o 
   9  -2   8      791.11      971.58    201.19 o 
  10  -2   8      114.24      225.72    211.00 o 
  11  -2   8      133.19      323.86    250.25 o 
 -13  -1   8      121.50      137.39    132.49 o 
 -12  -1   8      570.73      559.39     88.33 o 
 -11  -1   8       98.46      137.39    132.49 o 
 -10  -1   8        0.06       49.07    112.86 o 
  -9  -1   8      451.90      515.23     73.60 o 
  -8  -1   8       10.76       78.51     88.33 o 
  -7  -1   8     1074.50     1128.60    107.95 o 
  -6  -1   8      950.39      848.90    107.95 o 
  -5  -1   8     1176.62     1270.90    107.95 o 
  -4  -1   8       31.28       49.07     68.70 o 
  -3  -1   8      386.99      348.39     58.88 o 
  -2  -1   8      323.12      309.14     44.16 o 
  -1  -1   8        3.44      -19.63     63.79 o 
   0  -1   8       63.96       29.44     58.88 o 
   1  -1   8     6820.86     6845.21    137.39 o 
   2  -1   8     6045.05     5996.30     63.79 o 
   3  -1   8     7382.01     7208.32    318.95 o 
   4  -1   8        2.08        9.81     39.26 o 
   5  -1   8        7.31       83.42    112.86 o 
   6  -1   8      424.53      392.56    132.49 o 
   7  -1   8     2370.29     2639.94    157.02 o 
   8  -1   8      742.71      834.18    166.84 o 
   9  -1   8      747.37      897.97    171.74 o 
  10  -1   8      240.72      225.72    211.00 o 
  11  -1   8        9.93      -83.42    235.53 o 
  12  -1   8      259.62      407.28    274.79 o 
 -13   0   8      530.12      544.67    152.12 o 
 -12   0   8      321.84      269.88    112.86 o 
 -11   0   8      784.26      902.88    152.12 o 
 -10   0   8       30.94       78.51     88.33 o 
  -9   0   8       71.19      127.58    107.95 o 
  -8   0   8      168.09      240.44     58.88 o 
  -7   0   8      328.85      284.60     78.51 o 
  -6   0   8     3120.89     3223.87    171.74 o 
  -5   0   8      123.75      171.74     44.16 o 
  -4   0   8      558.16      569.21     63.79 o 
  -3   0   8     1354.60     1378.86     53.98 o 
  -2   0   8     1109.39     1059.90     53.98 o 
  -1   0   8      301.17      323.86     68.70 o 
   0   0   8     4878.88     4764.66    147.21 o 
   1   0   8     1011.23     1059.90    132.49 o 
   3   0   8     2950.98     2482.92     73.60 o 
   4   0   8       12.98       63.79     68.70 o 
   5   0   8        5.39      -29.44    107.95 o 
   6   0   8     3782.79     4062.96    142.30 o 
   7   0   8     2415.22     2767.53    152.12 o 
   8   0   8      713.75      672.25    328.77 o 
   9   0   8       78.97       39.26     63.79 o 
  10   0   8       36.38       19.63    176.65 o 
  11   0   8      350.97      466.16    417.09 o 
  12   0   8       22.99      -39.26    245.35 o 
 -12   1   8      266.76      422.00    181.56 o 
 -11   1   8      637.02      564.30    103.05 o 
 -10   1   8      498.14      441.63    127.58 o 
  -9   1   8       85.87       83.42     78.51 o 
  -8   1   8       35.12       29.44     73.60 o 
  -7   1   8       73.84       73.60     98.14 o 
  -6   1   8      101.62       93.23     53.98 o 
  -5   1   8     7441.82     8248.60    397.46 o 
  -4   1   8      321.52      358.21     58.88 o 
  -3   1   8     5580.90     5564.49     53.98 o 
  -2   1   8     1804.66     1800.85     63.79 o 
  -1   1   8      325.81      274.79     49.07 o 
   0   1   8     1784.61     1663.46    157.02 o 
   1   1   8      570.29      608.46     98.14 o 
   2   1   8     7366.35     7527.28     53.98 o 
   3   1   8        6.58       68.70     93.23 o 
   4   1   8     5379.99     4720.49     88.33 o 
   5   1   8     6905.33     6516.44    137.39 o 
   6   1   8     2074.74     1874.46     93.23 o 
   7   1   8     2917.19     2738.08    215.91 o 
   8   1   8      347.32      407.28    161.93 o 
   9   1   8       28.38       19.63    176.65 o 
  10   1   8      367.32      480.88    186.46 o 
  11   1   8        6.98      -68.70    191.37 o 
  12   1   8      237.93      220.81    206.09 o 
  13   1   8      396.43      441.63    152.12 o 
 -12   2   8      399.48      456.35    122.67 o 
 -11   2   8       66.76      103.05    186.46 o 
 -10   2   8      659.45      701.70    107.95 o 
  -9   2   8      131.98      220.81    127.58 o 
  -8   2   8        6.47       49.07    107.95 o 
  -7   2   8      592.29      677.16     68.70 o 
  -6   2   8      934.22      804.74     78.51 o 
  -5   2   8      172.94      235.53    137.39 o 
  -4   2   8       20.04      -34.35     68.70 o 
  -3   2   8     1314.84     1383.76     93.23 o 
  -2   2   8     2558.07     2841.13    127.58 o 
  -1   2   8     4189.70     4313.22    127.58 o 
   0   2   8     2682.41     2443.67    171.74 o 
   1   2   8     1832.51     1462.27    201.19 o 
   2   2   8      109.17      142.30     68.70 o 
   3   2   8        6.73       34.35     39.26 o 
   4   2   8      743.41      662.44    107.95 o 
   5   2   8     2488.28     2105.09    206.09 o 
   6   2   8     1638.14     1683.09    260.07 o 
   7   2   8       13.64      -44.16    132.49 o 
   8   2   8       60.25      122.67     93.23 o 
   9   2   8      182.76      181.56     98.14 o 
  10   2   8       44.61      -34.35    152.12 o 
  11   2   8       65.55      240.44    112.86 o 
  12   2   8       29.19        9.81    127.58 o 
  13   2   8       59.93      152.12    137.39 o 
 -12   3   8      543.37      544.67    147.21 o 
 -11   3   8       53.99      107.95    206.09 o 
 -10   3   8      293.79      353.30    137.39 o 
  -9   3   8     1182.20     1059.90    201.19 o 
  -8   3   8       70.62       98.14    127.58 o 
  -7   3   8      833.56      868.53     88.33 o 
  -6   3   8       58.85       39.26     68.70 o 
  -5   3   8    10669.33    11266.38    397.46 o 
  -4   3   8      740.68      893.07     58.88 o 
  -3   3   8      608.53      686.97     53.98 o 
  -2   3   8      824.64      863.62     83.42 o 
  -1   3   8      513.53      564.30     44.16 o 
   0   3   8     7995.13     7905.11    161.93 o 
   1   3   8     4388.58     4583.10    387.65 o 
   2   3   8      343.24      245.35     49.07 o 
   3   3   8      312.19      412.18     49.07 o 
   4   3   8      934.64      809.65     93.23 o 
   6   3   8      218.47      157.02    127.58 o 
   7   3   8       76.95      -53.98    152.12 o 
   8   3   8       15.09      -14.72     88.33 o 
   9   3   8      195.57      264.98     88.33 o 
  10   3   8       14.24        0.00    181.56 o 
  11   3   8       58.80      191.37    191.37 o 
  12   3   8       65.68      166.84    181.56 o 
  13   3   8      114.75      137.39    147.21 o 
 -12   4   8       77.33      230.63    152.12 o 
 -11   4   8       73.62      166.84    147.21 o 
 -10   4   8      176.16      250.25    186.46 o 
  -9   4   8      317.47      284.60    230.63 o 
  -8   4   8        5.10      -68.70    117.77 o 
  -7   4   8       53.77      -29.44     78.51 o 
  -6   4   8        5.05      -34.35     78.51 o 
  -5   4   8      243.18      196.28     68.70 o 
  -4   4   8      138.01      225.72     73.60 o 
  -3   4   8      173.26      157.02     78.51 o 
  -2   4   8      300.87      176.65     63.79 o 
  -1   4   8     2032.22     1732.16     53.98 o 
   0   4   8     7333.77     7581.25    137.39 o 
   1   4   8       50.77      -29.44     63.79 o 
   2   4   8      974.82      917.60     73.60 o 
   3   4   8       40.15       34.35     78.51 o 
   4   4   8     1374.52     1280.72    117.77 o 
   5   4   8     2120.29     2419.13    107.95 o 
   6   4   8      600.74      598.65    117.77 o 
   7   4   8       20.91       29.44    142.30 o 
   8   4   8      186.16      186.46    103.05 o 
   9   4   8      540.21      525.04    176.65 o 
  10   4   8       39.06      127.58    137.39 o 
  11   4   8      113.00      157.02    196.28 o 
  12   4   8      636.25      637.90    211.00 o 
  13   4   8       47.77       68.70    171.74 o 
 -11   5   8      109.32       78.51    152.12 o 
 -10   5   8       66.66       68.70    127.58 o 
  -9   5   8     1072.05     1113.88    107.95 o 
  -8   5   8       18.13       58.88    117.77 o 
  -7   5   8       12.29       19.63    127.58 o 
  -6   5   8     3084.97     3307.29    103.05 o 
  -5   5   8      560.02      564.30    117.77 o 
  -4   5   8      688.96      652.63     68.70 o 
  -3   5   8     1968.17     1864.64     68.70 o 
  -2   5   8     5527.40     5603.75    107.95 o 
  -1   5   8     3461.00     3233.69    166.84 o 
   0   5   8      264.98      274.79     53.98 o 
   1   5   8       80.58      122.67     73.60 o 
   2   5   8     5521.51     5255.35    132.49 o 
   3   5   8     3338.60     3439.78     58.88 o 
   4   5   8     1246.59     1266.00    191.37 o 
   5   5   8     1330.79     1285.62     53.98 o 
   6   5   8     2278.31     2070.74    117.77 o 
   8   5   8       22.42       93.23    152.12 o 
   9   5   8     1510.75     1339.60    157.02 o 
  10   5   8        6.40       68.70    122.67 o 
  11   5   8      627.21      839.09    103.05 o 
  12   5   8       11.69      122.67    255.16 o 
  13   5   8       45.30       34.35    186.46 o 
 -11   6   8        2.30      107.95    186.46 o 
 -10   6   8       42.32     -117.77    117.77 o 
  -9   6   8      569.98      633.00    186.46 o 
  -8   6   8      207.13      225.72    107.95 o 
  -7   6   8       62.89      201.19    112.86 o 
  -6   6   8       11.21       19.63    122.67 o 
  -5   6   8      739.83      706.60     73.60 o 
  -4   6   8      692.09      794.93    260.07 o 
  -3   6   8     5004.95     4632.17    186.46 o 
  -2   6   8     1951.83     1830.30    112.86 o 
  -1   6   8        6.45       73.60     63.79 o 
   0   6   8     4365.85     4372.10    132.49 o 
   1   6   8     1499.93     1398.48     58.88 o 
   2   6   8      679.92      755.67    122.67 o 
   3   6   8      677.35      667.35     73.60 o 
   4   6   8     1105.81     1339.60    122.67 o 
   5   6   8     1126.87     1177.67    107.95 o 
   6   6   8     1139.71     1059.90    103.05 o 
   8   6   8     1181.42     1074.62    166.84 o 
   9   6   8       60.24       39.26    211.00 o 
  10   6   8      453.11      422.00    103.05 o 
  11   6   8       18.46        4.91     98.14 o 
  12   6   8      372.85      426.91    103.05 o 
  13   6   8      147.64      250.25    132.49 o 
 -10   7   8      338.28      294.42    166.84 o 
  -9   7   8       31.88       88.33    112.86 o 
  -8   7   8      687.60      770.39    171.74 o 
  -7   7   8      785.45      740.95    107.95 o 
  -6   7   8        5.92        0.00     88.33 o 
  -5   7   8      698.39      633.00     93.23 o 
  -4   7   8     1414.38     1418.11     88.33 o 
  -3   7   8     5039.80     5049.26    137.39 o 
  -2   7   8      155.10      176.65     68.70 o 
  -1   7   8       83.84       53.98     78.51 o 
   0   7   8      567.67      574.11     88.33 o 
   1   7   8     1617.36     1687.99    103.05 o 
   2   7   8      515.03      623.18     83.42 o 
   3   7   8      809.02      706.60    107.95 o 
   4   7   8     1606.62     1786.13    112.86 o 
   5   7   8      993.41      942.14    103.05 o 
   6   7   8     1452.32     1378.86     58.88 o 
   7   7   8     1134.05     1212.02    122.67 o 
   8   7   8      610.74      525.04     44.16 o 
   9   7   8      500.54      392.56     63.79 o 
  10   7   8       65.82      117.77     83.42 o 
  11   7   8       14.65      117.77    127.58 o 
  12   7   8        3.46      107.95     98.14 o 
 -10   8   8        4.04     -152.12    152.12 o 
  -9   8   8        0.37        9.81    201.19 o 
  -8   8   8      202.69       98.14    142.30 o 
  -7   8   8        2.95      -24.53    127.58 o 
  -6   8   8       32.18       44.16    132.49 o 
  -5   8   8      864.99      785.11    161.93 o 
  -4   8   8      837.61      917.60     93.23 o 
  -3   8   8        0.63       78.51    107.95 o 
  -2   8   8      715.82      642.81     68.70 o 
  -1   8   8      101.93       39.26    103.05 o 
   0   8   8       37.15       73.60     78.51 o 
   1   8   8       48.07       44.16    103.05 o 
   2   8   8     1058.54     1005.93    112.86 o 
   3   8   8     1288.05     1128.60     98.14 o 
   4   8   8      784.49      804.74     73.60 o 
   5   8   8        1.03      -44.16    122.67 o 
   6   8   8     2569.56     2684.11     88.33 o 
   7   8   8     1374.97     1486.81    107.95 o 
   8   8   8       73.43      152.12     78.51 o 
   9   8   8        2.30      -98.14    186.46 o 
  10   8   8      141.57       83.42     83.42 o 
  11   8   8       27.60      -53.98    152.12 o 
  12   8   8      118.70       73.60    161.93 o 
  -9   9   8      132.60      122.67    117.77 o 
  -8   9   8       36.66      -19.63    112.86 o 
  -7   9   8        4.94      -44.16    107.95 o 
  -6   9   8     1167.53      902.88    186.46 o 
  -5   9   8      272.81      157.02    157.02 o 
  -4   9   8     1468.50     1354.32    176.65 o 
  -3   9   8     1482.81     1408.30     78.51 o 
  -2   9   8      106.81      186.46     93.23 o 
  -1   9   8      211.63      171.74     83.42 o 
   0   9   8       23.31        9.81     73.60 o 
   1   9   8     3590.39     3488.85     88.33 o 
   2   9   8     1039.74     1045.18     83.42 o 
   3   9   8      571.60      422.00    103.05 o 
   4   9   8      640.40      461.25    157.02 o 
   5   9   8      512.02      407.28     73.60 o 
   6   9   8      138.91      260.07     78.51 o 
   7   9   8      358.75      372.93    127.58 o 
   8   9   8      294.04      284.60     98.14 o 
   9   9   8      180.86      201.19    142.30 o 
  10   9   8       40.05       58.88    122.67 o 
  11   9   8        7.41      -14.72    122.67 o 
  12   9   8        0.63       63.79    132.49 o 
  -8  10   8       62.71      260.07    191.37 o 
  -7  10   8      203.57       98.14    279.70 o 
  -6  10   8      106.43      122.67    176.65 o 
  -5  10   8        4.04       14.72     98.14 o 
  -4  10   8       47.12        4.91     98.14 o 
  -3  10   8      166.37      260.07    161.93 o 
  -2  10   8     1034.37     1020.65    112.86 o 
  -1  10   8      145.85      171.74     78.51 o 
   0  10   8     1341.60     1236.55    147.21 o 
   1  10   8      903.29      932.32     88.33 o 
   2  10   8      334.17      304.23     68.70 o 
   3  10   8        0.24       78.51     83.42 o 
   4  10   8       96.40      230.63    122.67 o 
   5  10   8      258.11      299.32     68.70 o 
   6  10   8        6.62      -78.51     78.51 o 
   7  10   8      203.79      235.53     68.70 o 
   8  10   8        1.31       14.72    103.05 o 
   9  10   8       33.11      -34.35     63.79 o 
  10  10   8        2.08        0.00     68.70 o 
  11  10   8      123.61      211.00    117.77 o 
  -7  11   8       34.52       29.44    147.21 o 
  -6  11   8      550.18      480.88    152.12 o 
  -5  11   8      430.62      422.00    181.56 o 
  -4  11   8      760.50      740.95    112.86 o 
  -3  11   8       19.61      122.67    117.77 o 
  -2  11   8       47.91       88.33     83.42 o 
  -1  11   8     3591.62     3812.71    107.95 o 
   0  11   8      678.99      716.42     78.51 o 
   1  11   8       27.98        9.81    107.95 o 
   2  11   8       12.50      -58.88    117.77 o 
   3  11   8        5.38        4.91     93.23 o 
   4  11   8      729.47      716.42    147.21 o 
   5  11   8      146.36       53.98    147.21 o 
   6  11   8      245.01      284.60    122.67 o 
   7  11   8       24.38      -24.53     63.79 o 
   8  11   8       82.48      142.30    142.30 o 
   9  11   8        4.72       29.44     73.60 o 
  10  11   8       71.21       53.98    171.74 o 
  11  11   8      159.31      250.25    176.65 o 
  -6  12   8      366.95      407.28    201.19 o 
  -5  12   8      576.07      451.44    206.09 o 
  -4  12   8       10.38      176.65    107.95 o 
  -3  12   8      528.04      520.14     93.23 o 
  -2  12   8     1296.10     1305.25     93.23 o 
  -1  12   8       49.41       39.26    122.67 o 
   0  12   8        3.82       -4.91    112.86 o 
   1  12   8       95.75      166.84    112.86 o 
   2  12   8       48.17      -58.88    157.02 o 
   3  12   8        2.70       93.23    107.95 o 
   4  12   8      356.00      402.37    142.30 o 
   5  12   8      362.72      407.28     98.14 o 
   6  12   8       11.68       14.72     88.33 o 
   7  12   8       25.04       39.26    107.95 o 
   8  12   8       21.50       44.16     93.23 o 
   9  12   8      610.83      392.56    147.21 o 
  10  12   8      192.85      107.95     93.23 o 
  -5  13   8        2.66        9.81    142.30 o 
  -4  13   8      288.03      323.86    112.86 o 
  -3  13   8      621.94      613.37    103.05 o 
  -1  13   8        2.19      -44.16    191.37 o 
   0  13   8      163.46      103.05    171.74 o 
   1  13   8       64.05       19.63     88.33 o 
   2  13   8      140.02      152.12    112.86 o 
   3  13   8      220.24      196.28     88.33 o 
   4  13   8      579.73      613.37    107.95 o 
   5  13   8        5.61      107.95     98.14 o 
   6  13   8      128.10      181.56     78.51 o 
   7  13   8       89.53      181.56    157.02 o 
   8  13   8      217.96      206.09     93.23 o 
   9  13   8      204.33       93.23    142.30 o 
  -3  14   8       90.55      201.19    152.12 o 
  -2  14   8        3.09      -49.07    117.77 o 
  -1  14   8      344.37      426.91    147.21 o 
   0  14   8      280.94      294.42     93.23 o 
   1  14   8       54.45      -68.70    152.12 o 
   2  14   8        1.44        0.00    103.05 o 
   3  14   8        7.45        4.91    103.05 o 
   4  14   8        0.05      -53.98    161.93 o 
   5  14   8       55.67      142.30    117.77 o 
   6  14   8      475.68      407.28    152.12 o 
   7  14   8      287.87      284.60    142.30 o 
   0  15   8      166.83      191.37    117.77 o 
   1  15   8      283.10      196.28    127.58 o 
   2  15   8       24.94      176.65    211.00 o 
   3  15   8      129.48       68.70     78.51 o 
   4  15   8       31.59       98.14    166.84 o 
   5  15   8      239.62      260.07    132.49 o 
  -4 -12   9      131.75      -39.26    215.91 o 
  -3 -12   9      105.62      201.19    417.09 o 
  -2 -12   9      307.22      274.79    206.09 o 
   0 -12   9       50.44      112.86    191.37 o 
  -7 -11   9      119.34       78.51    225.72 o 
  -6 -11   9      260.03      289.51    426.91 o 
  -5 -11   9      186.39       98.14    196.28 o 
  -4 -11   9      463.12      299.32    196.28 o 
  -3 -11   9      212.44      255.16    377.84 o 
  -2 -11   9       46.82      -78.51    186.46 o 
  -1 -11   9       69.59       53.98    176.65 o 
   0 -11   9       22.80       44.16    171.74 o 
   1 -11   9       84.96       19.63    176.65 o 
   2 -11   9      194.69      196.28    176.65 o 
   3 -11   9       37.57       78.51    137.39 o 
  -7 -10   9      164.02       39.26    412.18 o 
  -6 -10   9       20.69      142.30    201.19 o 
  -5 -10   9      757.78      912.69    186.46 o 
  -4 -10   9      402.94      397.46    176.65 o 
  -3 -10   9       72.62       -9.81    171.74 o 
  -2 -10   9       14.69       78.51    171.74 o 
  -1 -10   9       46.58      147.21    161.93 o 
   0 -10   9      101.81       98.14    161.93 o 
   1 -10   9      706.06      505.42    112.86 o 
   2 -10   9     1217.48     1167.86    132.49 o 
   3 -10   9        1.58      -53.98    122.67 o 
   4 -10   9       65.62       88.33    137.39 o 
   5 -10   9      230.40      250.25    157.02 o 
  -9  -9   9      270.63      309.14    451.44 o 
  -8  -9   9       67.26       -4.91    206.09 o 
  -7  -9   9      164.91       88.33    196.28 o 
  -6  -9   9      430.67      554.49    186.46 o 
  -5  -9   9     2016.26     1791.04    176.65 o 
  -3  -9   9       10.15      -63.79    166.84 o 
  -2  -9   9       28.62       -9.81    161.93 o 
  -1  -9   9       98.64      137.39    152.12 o 
   0  -9   9      196.69      152.12     68.70 o 
   1  -9   9     1268.67     1197.30    152.12 o 
   2  -9   9       28.16       73.60     83.42 o 
   3  -9   9        3.61       14.72     98.14 o 
   4  -9   9      580.99      436.72    107.95 o 
   5  -9   9       49.62       93.23    147.21 o 
   6  -9   9        0.11     -122.67    338.58 o 
 -10  -8   9       37.36     -107.95    240.44 o 
  -9  -8   9       11.78      107.95    225.72 o 
  -8  -8   9       95.31      176.65    196.28 o 
  -6  -8   9     1154.19     1300.34    181.56 o 
  -5  -8   9      296.98      500.51    333.67 o 
  -4  -8   9      404.94      431.81    157.02 o 
  -3  -8   9       59.48      -24.53    152.12 o 
  -2  -8   9     1109.31     1084.44    152.12 o 
  -1  -8   9      100.86       39.26     34.35 o 
   0  -8   9     1871.62     2056.02     98.14 o 
   1  -8   9      426.00      338.58     68.70 o 
   2  -8   9       68.64       88.33     58.88 o 
   3  -8   9       56.22       88.33     78.51 o 
   4  -8   9       17.53       63.79     73.60 o 
   5  -8   9        5.16      117.77    323.86 o 
 -11  -7   9      396.75      333.67    264.98 o 
 -10  -7   9        1.84       19.63    220.81 o 
  -9  -7   9      339.33      623.18    412.18 o 
  -7  -7   9      462.08      583.93    181.56 o 
  -6  -7   9      440.60      529.95    166.84 o 
  -5  -7   9      261.17       44.16    161.93 o 
  -4  -7   9        6.01      -73.60    147.21 o 
  -3  -7   9      286.05      382.74    142.30 o 
  -1  -7   9      225.53      299.32    132.49 o 
   0  -7   9       34.25       63.79     68.70 o 
   1  -7   9       41.79      103.05     73.60 o 
   2  -7   9      292.32      269.88     93.23 o 
   3  -7   9       79.81       93.23     78.51 o 
   5  -7   9      946.30     1079.53    152.12 o 
   6  -7   9     1295.03     1516.25    166.84 o 
   7  -7   9       78.24      -73.60    176.65 o 
 -10  -6   9      459.45      431.81    235.53 o 
  -9  -6   9      945.44      873.44     83.42 o 
  -8  -6   9      275.92      343.49    103.05 o 
  -7  -6   9       62.38       98.14    107.95 o 
  -6  -6   9      239.41      338.58    157.02 o 
  -5  -6   9      857.67      721.32    304.23 o 
  -4  -6   9       10.32      122.67    147.21 o 
  -3  -6   9      165.48      274.79    132.49 o 
  -2  -6   9      342.07      264.98    132.49 o 
  -1  -6   9      701.86      637.90     53.98 o 
   0  -6   9      156.30      201.19     53.98 o 
   1  -6   9     3065.55     3189.52    166.84 o 
   2  -6   9      157.40      152.12    112.86 o 
   3  -6   9      268.61      299.32     93.23 o 
   4  -6   9     4941.98     5829.47    147.21 o 
   5  -6   9      294.33      431.81    152.12 o 
   6  -6   9        6.03       -9.81    176.65 o 
   7  -6   9      469.61      598.65    186.46 o 
   8  -6   9       15.79       29.44    191.37 o 
   9  -6   9       48.90      142.30    220.81 o 
 -12  -5   9      165.49      475.98    206.09 o 
 -11  -5   9       68.83       14.72    171.74 o 
 -10  -5   9      824.56      569.21    269.88 o 
  -9  -5   9     1582.24     1315.07    142.30 o 
  -8  -5   9       39.75        0.00    103.05 o 
  -7  -5   9     1980.46     2085.46     88.33 o 
  -6  -5   9     2184.44     2473.11    122.67 o 
  -5  -5   9      102.64       14.72    142.30 o 
  -4  -5   9       82.33       34.35     78.51 o 
  -3  -5   9      376.49      539.77    122.67 o 
  -2  -5   9       64.36      147.21    117.77 o 
  -1  -5   9      610.17      628.09     49.07 o 
   0  -5   9     3131.02     3317.10    112.86 o 
   1  -5   9      478.89      583.93     78.51 o 
   2  -5   9       42.10      157.02     78.51 o 
   3  -5   9     3266.43     3135.55    250.25 o 
   4  -5   9      851.99     1172.76    137.39 o 
   5  -5   9      741.41     1094.25    157.02 o 
   6  -5   9     2394.37     2811.69    181.56 o 
   8  -5   9      223.26      181.56    201.19 o 
   9  -5   9      168.84      284.60    225.72 o 
  10  -5   9        1.95      186.46    245.35 o 
 -12  -4   9      284.09      323.86    112.86 o 
 -11  -4   9        3.44       68.70    230.63 o 
 -10  -4   9     2495.14     2159.06    176.65 o 
  -9  -4   9      532.14      372.93     73.60 o 
  -8  -4   9     1428.26     1010.83    269.88 o 
  -7  -4   9     1870.27     1550.60    157.02 o 
  -6  -4   9      220.11      269.88     88.33 o 
  -5  -4   9     2939.08     3734.20    294.42 o 
  -4  -4   9      164.03      142.30     78.51 o 
  -3  -4   9     1935.47     1943.16     68.70 o 
  -2  -4   9     1251.24     1275.81    107.95 o 
  -1  -4   9      369.24      387.65     39.26 o 
   0  -4   9     1932.25     2002.04    161.93 o 
   1  -4   9      702.72      775.30     44.16 o 
   2  -4   9     4525.62     4730.31    142.30 o 
   3  -4   9      221.70      289.51     93.23 o 
   4  -4   9      368.38      314.05     53.98 o 
   5  -4   9      591.12      461.25    147.21 o 
   6  -4   9      556.95      510.32    157.02 o 
   7  -4   9       32.03       63.79    107.95 o 
   8  -4   9       50.74      -19.63    201.19 o 
   9  -4   9       34.60      -63.79    220.81 o 
  10  -4   9      450.96      466.16    235.53 o 
 -12  -3   9      239.85      225.72     93.23 o 
 -11  -3   9      251.08      274.79    112.86 o 
 -10  -3   9       14.10       78.51     68.70 o 
  -9  -3   9     1361.59     1300.34     88.33 o 
  -8  -3   9       94.05      112.86     88.33 o 
  -7  -3   9       88.28       88.33     83.42 o 
  -6  -3   9       38.89       83.42     53.98 o 
  -5  -3   9     2260.27     2424.04     78.51 o 
  -4  -3   9       34.03       63.79     63.79 o 
  -3  -3   9      149.59       73.60    103.05 o 
  -2  -3   9     2863.17     3115.92    117.77 o 
  -1  -3   9      152.66      127.58     63.79 o 
   0  -3   9      533.63      520.14     88.33 o 
   1  -3   9     2410.73     2365.15    152.12 o 
   2  -3   9     2129.27     2188.50    117.77 o 
   3  -3   9     1410.63     1442.65    117.77 o 
   4  -3   9       36.26       24.53     53.98 o 
   6  -3   9      845.29      912.69    137.39 o 
   7  -3   9      855.34      790.02    152.12 o 
   8  -3   9      408.36      397.46    186.46 o 
   9  -3   9       95.83       14.72    206.09 o 
  10  -3   9      113.40       63.79    240.44 o 
 -12  -2   9      954.78      917.60    117.77 o 
 -11  -2   9      684.39      633.00    112.86 o 
 -10  -2   9      460.78      461.25     93.23 o 
  -9  -2   9       35.91       53.98     78.51 o 
  -8  -2   9      161.35      260.07    117.77 o 
  -7  -2   9       17.29       24.53     63.79 o 
  -6  -2   9      174.88      176.65     58.88 o 
  -5  -2   9     1066.16     1094.25    103.05 o 
  -4  -2   9      258.02      309.14     73.60 o 
  -3  -2   9       44.03       24.53     58.88 o 
  -1  -2   9     1378.74     1673.27     83.42 o 
   0  -2   9       27.80       49.07     68.70 o 
   1  -2   9     2193.39     2124.71    363.11 o 
   2  -2   9      451.08      387.65     68.70 o 
   3  -2   9      487.03      500.51     93.23 o 
   4  -2   9      660.27      765.49     98.14 o 
   5  -2   9       86.66       53.98     58.88 o 
   6  -2   9      112.82      103.05    142.30 o 
   8  -2   9      282.18      407.28    157.02 o 
   9  -2   9      650.61      461.25    196.28 o 
  10  -2   9      152.12      122.67    215.91 o 
  11  -2   9        8.16       68.70    250.25 o 
 -12  -1   9      182.63      176.65     98.14 o 
 -11  -1   9     1812.21     1388.67    152.12 o 
 -10  -1   9       86.91       34.35     78.51 o 
  -9  -1   9      144.75      225.72     98.14 o 
  -8  -1   9       16.52       58.88     93.23 o 
  -7  -1   9       74.05       73.60     83.42 o 
  -6  -1   9      913.56      937.23     53.98 o 
  -5  -1   9     1491.76     1457.37     58.88 o 
  -4  -1   9     2493.48     2414.22    201.19 o 
  -3  -1   9       37.01       78.51     58.88 o 
  -2  -1   9      643.32      794.93     44.16 o 
  -1  -1   9      581.80      583.93     63.79 o 
   0  -1   9     2553.11     2527.08     68.70 o 
   1  -1   9      299.70      338.58     34.35 o 
   2  -1   9     7399.61     7649.95    191.37 o 
   3  -1   9     1475.97     1501.53     78.51 o 
   4  -1   9     1356.47     1481.90    127.58 o 
   5  -1   9     1589.01     1442.65     98.14 o 
   6  -1   9     1183.04      996.11    117.77 o 
   8  -1   9      402.73      431.81    171.74 o 
   9  -1   9      143.90      250.25    171.74 o 
  10  -1   9        1.66     -117.77    186.46 o 
  11  -1   9        3.29      -93.23    230.63 o 
  12  -1   9        3.77      206.09    279.70 o 
 -12   0   9       96.77       88.33    117.77 o 
 -11   0   9     1285.84     1172.76    161.93 o 
 -10   0   9      725.66      829.28    171.74 o 
  -9   0   9      330.35      304.23     98.14 o 
  -8   0   9      832.57      922.51    107.95 o 
  -7   0   9      158.70      220.81    147.21 o 
  -6   0   9      712.68      682.07     78.51 o 
  -5   0   9       27.96       93.23     98.14 o 
  -4   0   9       43.40       44.16     58.88 o 
  -3   0   9      166.03      181.56     49.07 o 
  -2   0   9     6874.27     6923.72    338.58 o 
  -1   0   9       11.03       29.44     34.35 o 
   0   0   9      659.46      657.53     53.98 o 
   1   0   9     1223.66     1177.67     73.60 o 
   2   0   9      190.92      250.25     68.70 o 
   3   0   9     2802.52     2958.90     49.07 o 
   4   0   9     4815.13     4107.13    161.93 o 
   5   0   9        2.44        4.91     73.60 o 
   6   0   9     2344.45     2291.55    161.93 o 
   7   0   9      699.61      922.51    309.14 o 
   8   0   9     1388.70     1315.07    166.84 o 
   9   0   9       64.45       44.16    176.65 o 
  10   0   9       37.42       14.72    181.56 o 
  11   0   9       86.02      372.93    206.09 o 
  12   0   9        1.21      161.93    191.37 o 
 -12   1   9      645.40      726.23    230.63 o 
 -11   1   9       79.70      117.77     98.14 o 
 -10   1   9      122.44      132.49    142.30 o 
  -9   1   9      251.16      279.70     83.42 o 
  -8   1   9      118.35       98.14     83.42 o 
  -7   1   9      534.27      515.23    132.49 o 
  -6   1   9      266.02      314.05    103.05 o 
  -5   1   9      772.05      716.42     58.88 o 
  -4   1   9      101.59      122.67     53.98 o 
  -3   1   9     1986.09     2168.88    112.86 o 
  -2   1   9     2578.67     2713.55     88.33 o 
  -1   1   9      100.43      122.67     49.07 o 
   0   1   9     1746.93     1815.57     73.60 o 
   1   1   9      411.64      574.11     88.33 o 
   2   1   9    11228.05    11335.08    147.21 o 
   3   1   9     5618.87     5274.98     98.14 o 
   4   1   9      872.14      932.32    107.95 o 
   5   1   9     5888.48     4833.35    103.05 o 
   7   1   9     1824.65     1722.34    166.84 o 
   8   1   9       12.17      176.65    147.21 o 
   9   1   9        2.65      -63.79     93.23 o 
  10   1   9       64.13      -44.16     98.14 o 
  11   1   9       28.10        9.81    127.58 o 
  12   1   9       42.11      -29.44    132.49 o 
 -12   2   9        1.30      -78.51    181.56 o 
 -11   2   9      236.08      240.44    127.58 o 
 -10   2   9        2.31       39.26    161.93 o 
  -9   2   9      117.11      142.30    171.74 o 
  -8   2   9     1610.72     1638.92    191.37 o 
  -7   2   9      254.32      279.70    142.30 o 
  -6   2   9     1804.76     1894.09    137.39 o 
  -5   2   9      154.34       98.14     93.23 o 
  -4   2   9     2688.35     2757.71     68.70 o 
  -3   2   9      691.56      966.67     83.42 o 
  -2   2   9     6832.93     7026.77    274.79 o 
  -1   2   9     2661.18     2635.04    117.77 o 
   0   2   9     6172.45     6835.39    520.14 o 
   1   2   9     8677.38     9166.20     98.14 o 
   2   2   9      125.01      220.81     53.98 o 
   3   2   9      348.30      323.86     63.79 o 
   4   2   9    11346.77    11379.24    122.67 o 
   5   2   9      164.99      186.46    117.77 o 
   6   2   9      543.08      691.88    142.30 o 
   7   2   9        2.78       58.88    112.86 o 
   9   2   9       13.35      431.81    353.30 o 
  10   2   9       12.61       -9.81    191.37 o 
  11   2   9       35.20       93.23    206.09 o 
  12   2   9      304.97      225.72    211.00 o 
  13   2   9      170.38       53.98    235.53 o 
 -12   3   9        0.34      -19.63    157.02 o 
 -11   3   9       22.55     -127.58    127.58 o 
 -10   3   9      410.83      480.88    206.09 o 
  -9   3   9      364.19      343.49     83.42 o 
  -8   3   9      197.40      196.28    137.39 o 
  -7   3   9      859.61      907.79     83.42 o 
  -6   3   9      578.02      608.46     68.70 o 
  -5   3   9      537.59      446.53     68.70 o 
  -4   3   9       77.81       83.42     53.98 o 
  -3   3   9     5196.00     5171.94    147.21 o 
  -2   3   9     4890.89     4857.89    201.19 o 
  -1   3   9     6156.09     6374.14    117.77 o 
   0   3   9     4715.56     4553.66     78.51 o 
   1   3   9     1490.07     1565.32    142.30 o 
   2   3   9      700.90      647.72     53.98 o 
   3   3   9      139.40      157.02     58.88 o 
   4   3   9      828.27      839.09     98.14 o 
   5   3   9     3731.34     3748.92    112.86 o 
   6   3   9      249.10      191.37    137.39 o 
   7   3   9        4.09       49.07    117.77 o 
   8   3   9      237.71      196.28    152.12 o 
   9   3   9      196.80      230.63    152.12 o 
  10   3   9       68.59      201.19     88.33 o 
  11   3   9      550.10      544.67    240.44 o 
  12   3   9      432.72      422.00    166.84 o 
  13   3   9       62.80      171.74    112.86 o 
 -12   4   9      122.29      201.19    132.49 o 
 -11   4   9      273.96      314.05    161.93 o 
 -10   4   9        8.77       34.35    250.25 o 
  -9   4   9     2299.73     2114.90    166.84 o 
  -8   4   9     1348.82     1344.51    152.12 o 
  -7   4   9      159.16       53.98     93.23 o 
  -6   4   9       46.60       39.26    103.05 o 
  -5   4   9     1047.49     1045.18    122.67 o 
  -4   4   9     4888.80     5108.14     88.33 o 
  -3   4   9     1430.72     1540.79     78.51 o 
  -2   4   9     4243.99     4185.64     58.88 o 
  -1   4   9     2316.44     2311.18    112.86 o 
   0   4   9     4393.36     4367.19    107.95 o 
   1   4   9       39.39       49.07     63.79 o 
   2   4   9      269.14      397.46     49.07 o 
   3   4   9     2273.21     2576.15    196.28 o 
   4   4   9       11.28        0.00     63.79 o 
   5   4   9     2369.61     2168.88    112.86 o 
   6   4   9     1231.22     1270.90    122.67 o 
   7   4   9      756.72      765.49    132.49 o 
   8   4   9        2.68       73.60    127.58 o 
   9   4   9      614.98      574.11    152.12 o 
  10   4   9     1245.72     1457.37    137.39 o 
  11   4   9      638.77      711.51    107.95 o 
  12   4   9      108.03      191.37    176.65 o 
  13   4   9      285.39      289.51    196.28 o 
 -11   5   9       70.51     -186.46    220.81 o 
 -10   5   9      311.78      240.44    255.16 o 
  -9   5   9      129.66      166.84    107.95 o 
  -8   5   9      855.17      740.95    235.53 o 
  -7   5   9     1608.71     1511.34     93.23 o 
  -6   5   9      759.45      706.60    161.93 o 
  -5   5   9      263.34      176.65     68.70 o 
  -4   5   9      244.65      255.16     88.33 o 
  -3   5   9      355.27      284.60    107.95 o 
  -2   5   9        2.90      -58.88     58.88 o 
  -1   5   9      918.32      991.21     63.79 o 
   0   5   9     4382.50     4332.85    191.37 o 
   1   5   9      439.18      382.74     58.88 o 
   2   5   9       75.08       24.53     53.98 o 
   3   5   9      630.11      652.63     83.42 o 
   4   5   9     3138.34     2885.29    206.09 o 
   5   5   9        2.41      -14.72     44.16 o 
   7   5   9       94.34      211.00    132.49 o 
   8   5   9      484.16      436.72    142.30 o 
   9   5   9      418.88      480.88    196.28 o 
  11   5   9      204.02      294.42    211.00 o 
  12   5   9       30.43       14.72    191.37 o 
  13   5   9       50.78      152.12    132.49 o 
 -11   6   9       68.95       73.60    196.28 o 
 -10   6   9       40.22       14.72    161.93 o 
  -9   6   9      384.75      304.23    117.77 o 
  -8   6   9      847.48      907.79    103.05 o 
  -7   6   9     1254.58     1300.34    181.56 o 
  -6   6   9        5.89      -98.14     98.14 o 
  -5   6   9      324.13      348.39    147.21 o 
  -4   6   9     1245.36     1383.76    137.39 o 
  -3   6   9      109.85      112.86     68.70 o 
  -2   6   9      544.66      657.53     93.23 o 
  -1   6   9     2085.85     2046.20    117.77 o 
   0   6   9      125.06       53.98     73.60 o 
   1   6   9       76.98       68.70     68.70 o 
   2   6   9     2510.91     2438.76    206.09 o 
   3   6   9     5645.90     5672.45    269.88 o 
   4   6   9       73.77       98.14     73.60 o 
   5   6   9        6.66       29.44    127.58 o 
   6   6   9     3733.16     3758.73     83.42 o 
   7   6   9       98.23      122.67     58.88 o 
   8   6   9      418.56      402.37    142.30 o 
   9   6   9      205.23      235.53    117.77 o 
  10   6   9      179.98      245.35    132.49 o 
  11   6   9        9.81       39.26    103.05 o 
  12   6   9      145.12      152.12    107.95 o 
  13   6   9        2.72      -63.79    117.77 o 
 -10   7   9       50.76       98.14    152.12 o 
  -9   7   9      544.82      461.25    147.21 o 
  -8   7   9      839.01      647.72    117.77 o 
  -7   7   9       27.28        4.91     93.23 o 
  -6   7   9      144.44       88.33     98.14 o 
  -5   7   9        2.04       93.23     98.14 o 
  -4   7   9      309.82      333.67    112.86 o 
  -3   7   9     1909.24     1943.16     88.33 o 
  -2   7   9     2798.71     2875.48    103.05 o 
  -1   7   9     1327.48     1236.55    132.49 o 
   0   7   9     2869.46     3037.41    152.12 o 
   1   7   9     2569.29     2271.92    142.30 o 
   2   7   9     1724.43     1908.81    201.19 o 
   3   7   9       61.14       24.53     63.79 o 
   4   7   9     1376.95     1486.81    122.67 o 
   5   7   9     1014.05     1025.55     73.60 o 
   6   7   9      304.67      284.60    117.77 o 
   7   7   9      134.61      142.30     68.70 o 
   8   7   9        6.47      -14.72    122.67 o 
   9   7   9      365.68      323.86    137.39 o 
  11   7   9      534.61      402.37    166.84 o 
  12   7   9      238.51      353.30    152.12 o 
 -10   8   9      497.59      441.63    255.16 o 
  -9   8   9      341.02      353.30    142.30 o 
  -8   8   9       96.98       63.79    127.58 o 
  -7   8   9       21.52      -29.44    122.67 o 
  -6   8   9      113.05      127.58    186.46 o 
  -5   8   9      707.00      647.72     98.14 o 
  -4   8   9     1092.03     1177.67    137.39 o 
  -3   8   9     2373.78     2105.09    191.37 o 
  -2   8   9     2261.00     2350.43    132.49 o 
  -1   8   9      155.39      142.30     78.51 o 
   0   8   9      923.88      951.95    137.39 o 
   1   8   9     4218.47     4455.52     98.14 o 
   2   8   9       94.57      157.02    117.77 o 
   3   8   9        7.25       78.51     68.70 o 
   4   8   9      221.78      250.25     78.51 o 
   5   8   9      382.94      358.21    127.58 o 
   6   8   9      107.56      107.95     83.42 o 
   7   8   9      305.15      348.39     98.14 o 
   8   8   9       80.29       58.88     63.79 o 
   9   8   9      272.37      534.86    196.28 o 
  10   8   9      172.91      176.65    112.86 o 
  11   8   9      146.87      186.46     88.33 o 
  12   8   9       77.45      152.12    107.95 o 
  -9   9   9       50.97       83.42    117.77 o 
  -8   9   9       13.87      127.58    171.74 o 
  -7   9   9       13.17       34.35    215.91 o 
  -6   9   9      797.09      824.37    132.49 o 
  -5   9   9      798.10      682.07    142.30 o 
  -4   9   9      638.86      593.74    122.67 o 
  -3   9   9     1419.97     1398.48     88.33 o 
  -2   9   9      211.10      269.88    142.30 o 
  -1   9   9     1085.74     1251.27    274.79 o 
   0   9   9       58.03       34.35     78.51 o 
   1   9   9      125.81       68.70     88.33 o 
   2   9   9      627.38      608.46     93.23 o 
   3   9   9      127.90       78.51     68.70 o 
   4   9   9      814.99      839.09     88.33 o 
   5   9   9       48.41       -9.81     78.51 o 
   6   9   9      400.95      446.53     83.42 o 
   7   9   9       69.08        0.00    132.49 o 
   8   9   9      156.43      157.02     58.88 o 
   9   9   9      240.33      309.14    147.21 o 
  10   9   9      276.47      240.44     93.23 o 
  11   9   9      255.33      181.56    122.67 o 
  12   9   9      410.94      598.65    157.02 o 
  -8  10   9      157.54      215.91    206.09 o 
  -7  10   9      147.43      186.46    117.77 o 
  -6  10   9      157.30      206.09    112.86 o 
  -5  10   9     2640.27     2566.34    152.12 o 
  -4  10   9      657.82      686.97    171.74 o 
  -3  10   9        6.79       -4.91    127.58 o 
  -2  10   9      401.14      422.00    112.86 o 
  -1  10   9      243.59      235.53     93.23 o 
   0  10   9     1453.64     1442.65    157.02 o 
   1  10   9      285.29      466.16     83.42 o 
   2  10   9      612.00      799.83    166.84 o 
   3  10   9      267.17      260.07    103.05 o 
   4  10   9      424.91      392.56    142.30 o 
   5  10   9        0.72       63.79     78.51 o 
   6  10   9        3.01       44.16     78.51 o 
   7  10   9      278.17      343.49     73.60 o 
   8  10   9      667.99      726.23    112.86 o 
   9  10   9      489.15      392.56     88.33 o 
  11  10   9      169.76      245.35    171.74 o 
  -7  11   9       61.31       63.79    122.67 o 
  -6  11   9     1051.83     1084.44    215.91 o 
  -5  11   9       75.11      127.58    132.49 o 
  -4  11   9       89.57        4.91     98.14 o 
  -3  11   9     1317.47     1324.88    107.95 o 
  -2  11   9      369.86      328.77    132.49 o 
  -1  11   9      311.54      264.98    132.49 o 
   0  11   9      239.62      294.42     88.33 o 
   1  11   9      158.49      279.70     93.23 o 
   2  11   9      311.29      422.00    220.81 o 
   3  11   9       47.45       58.88     73.60 o 
   4  11   9       71.21       93.23     88.33 o 
   5  11   9       26.13       83.42     88.33 o 
   6  11   9      185.71      255.16    103.05 o 
   7  11   9      272.25      132.49    176.65 o 
   8  11   9      456.04      451.44    107.95 o 
   9  11   9      236.00       83.42    147.21 o 
  10  11   9       58.44      186.46    358.21 o 
  11  11   9        1.51      -44.16    107.95 o 
  -6  12   9       11.77     -127.58    127.58 o 
  -5  12   9      285.62      245.35    220.81 o 
  -4  12   9        2.10       58.88    137.39 o 
  -3  12   9       94.43      211.00    152.12 o 
  -2  12   9       79.18       58.88    142.30 o 
  -1  12   9       54.66        9.81    211.00 o 
   0  12   9      191.20      323.86    166.84 o 
   1  12   9      258.92      215.91    112.86 o 
   2  12   9      126.28      171.74     98.14 o 
   3  12   9       85.22       93.23     98.14 o 
   4  12   9       67.44       83.42     88.33 o 
   5  12   9       13.58      103.05    122.67 o 
   6  12   9      380.18      412.18    161.93 o 
   7  12   9      359.63      314.05     83.42 o 
   8  12   9       77.32      -29.44     93.23 o 
   9  12   9      455.88      520.14    166.84 o 
  -5  13   9       17.37       68.70    245.35 o 
  -4  13   9        2.14       88.33    225.72 o 
  -3  13   9       85.45      122.67    117.77 o 
  -2  13   9        8.18        0.00    157.02 o 
  -1  13   9      137.23      132.49    191.37 o 
   0  13   9      155.62      157.02    171.74 o 
   1  13   9       65.12      -14.72    176.65 o 
   2  13   9        1.73        0.00    152.12 o 
   3  13   9      432.18      299.32    122.67 o 
   4  13   9      133.70      220.81    103.05 o 
   5  13   9      127.52       68.70    171.74 o 
   6  13   9      259.97      309.14    132.49 o 
   7  13   9       28.01       34.35     88.33 o 
   8  13   9       12.52       49.07    127.58 o 
   9  13   9        3.63      -73.60     88.33 o 
  -3  14   9      171.19      166.84    215.91 o 
  -2  14   9      193.65      103.05    181.56 o 
  -1  14   9       52.44       68.70    127.58 o 
   0  14   9      108.29       49.07    132.49 o 
   1  14   9        1.66       19.63    112.86 o 
   2  14   9        1.06      -49.07    107.95 o 
   3  14   9        1.27      -39.26    103.05 o 
   4  14   9      200.43      201.19    176.65 o 
   5  14   9      140.48      142.30    142.30 o 
   6  14   9        3.36       39.26     93.23 o 
   7  14   9        0.05       39.26     88.33 o 
   0  15   9      381.38      426.91    147.21 o 
   1  15   9       30.50       53.98    107.95 o 
   2  15   9        3.70       53.98    107.95 o 
   3  15   9       84.44       98.14    112.86 o 
   4  15   9        8.91       44.16    176.65 o 
   5  15   9       33.00      127.58    147.21 o 
  -6 -11  10      197.08      206.09    225.72 o 
  -5 -11  10      276.93      377.84    211.00 o 
  -4 -11  10       63.05      103.05    397.46 o 
  -3 -11  10      123.47       19.63    196.28 o 
  -2 -11  10       20.10        9.81    191.37 o 
  -1 -11  10       16.17      -68.70    186.46 o 
   0 -11  10       61.09      117.77    181.56 o 
   1 -11  10     1283.13     1113.88    186.46 o 
  -8 -10  10       13.36     -161.93    230.63 o 
  -7 -10  10      514.31      608.46    215.91 o 
  -6 -10  10      547.26      618.28    211.00 o 
  -5 -10  10      171.72      274.79    196.28 o 
  -4 -10  10       28.28       29.44    186.46 o 
  -3 -10  10      158.44      147.21    181.56 o 
  -2 -10  10       32.05       29.44    176.65 o 
  -1 -10  10      111.78       68.70    176.65 o 
   0 -10  10       99.34      117.77    166.84 o 
   1 -10  10      293.01      279.70    166.84 o 
   2 -10  10       76.89      127.58    122.67 o 
   3 -10  10       89.43      161.93    107.95 o 
   4 -10  10        0.93      -19.63     78.51 o 
  -9  -9  10      226.78      269.88    235.53 o 
  -8  -9  10      512.71      598.65    215.91 o 
  -7  -9  10      706.45      927.42    201.19 o 
  -6  -9  10      363.97      618.28    196.28 o 
  -5  -9  10       89.27      117.77    186.46 o 
  -4  -9  10      343.15      328.77    171.74 o 
  -3  -9  10      175.43      196.28    171.74 o 
  -1  -9  10      283.47      387.65    161.93 o 
   0  -9  10      102.44       49.07     73.60 o 
   1  -9  10      160.11       93.23     73.60 o 
   2  -9  10       99.70      103.05     93.23 o 
   3  -9  10      141.30      245.35    117.77 o 
   4  -9  10        0.64       93.23    127.58 o 
   5  -9  10      137.59       83.42    299.32 o 
 -10  -8  10      212.06      230.63    245.35 o 
  -9  -8  10      389.72      574.11    220.81 o 
  -8  -8  10      286.12      260.07    206.09 o 
  -7  -8  10      517.15      304.23    387.65 o 
  -5  -8  10      226.44      191.37    176.65 o 
  -4  -8  10      532.77      475.98    161.93 o 
  -3  -8  10      497.12      544.67    161.93 o 
  -2  -8  10     1674.40     1565.32    161.93 o 
  -1  -8  10       23.72       49.07    152.12 o 
   0  -8  10      296.18      235.53     78.51 o 
   1  -8  10     1377.75     1236.55    142.30 o 
   2  -8  10      906.59      839.09    117.77 o 
   3  -8  10       11.45      -24.53     93.23 o 
   4  -8  10      310.54      328.77    122.67 o 
   5  -8  10     1050.16     1113.88    132.49 o 
   6  -8  10      204.40      235.53    171.74 o 
   7  -8  10      510.98      613.37    196.28 o 
 -11  -7  10      282.37      152.12    274.79 o 
 -10  -7  10      126.79      338.58    485.79 o 
  -9  -7  10      530.61      475.98    220.81 o 
  -8  -7  10      245.15      348.39    201.19 o 
  -7  -7  10        3.79       88.33    186.46 o 
  -5  -7  10       21.17       -4.91    166.84 o 
  -4  -7  10      224.14      515.23    314.05 o 
  -3  -7  10      585.91      588.84    147.21 o 
  -2  -7  10      254.09      196.28    142.30 o 
  -1  -7  10      732.37      794.93    137.39 o 
   0  -7  10      156.34      206.09     58.88 o 
   1  -7  10      351.88      387.65     58.88 o 
   2  -7  10       16.61       -9.81     58.88 o 
   3  -7  10     1642.88     1437.74    132.49 o 
   4  -7  10      583.71      628.09    107.95 o 
   5  -7  10      677.51      706.60    152.12 o 
   6  -7  10       23.79       -9.81    161.93 o 
   7  -7  10       24.84       49.07    186.46 o 
   8  -7  10        0.52      157.02    206.09 o 
 -10  -6  10      161.66      539.77    245.35 o 
  -9  -6  10      374.81      294.42    206.09 o 
  -8  -6  10      513.73      471.07    176.65 o 
  -7  -6  10      546.96      500.51    142.30 o 
  -6  -6  10        4.40        9.81    107.95 o 
  -5  -6  10      592.30      696.79    157.02 o 
  -4  -6  10      775.78      839.09    152.12 o 
  -3  -6  10       53.98      -29.44    137.39 o 
  -2  -6  10      152.13      353.30    137.39 o 
  -1  -6  10     1614.54     1869.55    264.98 o 
   0  -6  10      293.27      397.46     93.23 o 
   1  -6  10      716.70      731.14     93.23 o 
   2  -6  10      674.17      878.35     98.14 o 
   3  -6  10      172.40      166.84     68.70 o 
   4  -6  10      611.45      554.49     78.51 o 
   5  -6  10      749.21      834.18     73.60 o 
   6  -6  10       73.83      157.02    166.84 o 
   7  -6  10      316.39      422.00    186.46 o 
   8  -6  10       40.80     -112.86    407.28 o 
   9  -6  10      111.48       93.23    220.81 o 
 -11  -5  10       14.47       68.70    407.28 o 
 -10  -5  10      304.13      122.67    206.09 o 
  -9  -5  10      585.54      422.00    132.49 o 
  -8  -5  10      299.87      269.88     78.51 o 
  -7  -5  10        8.19        4.91    117.77 o 
  -6  -5  10      382.42      309.14    132.49 o 
  -5  -5  10      638.57      520.14    142.30 o 
  -4  -5  10      194.70      215.91    142.30 o 
  -3  -5  10      547.51      402.37    132.49 o 
  -2  -5  10     2490.95     2546.71    127.58 o 
  -1  -5  10       27.19       44.16     39.26 o 
   0  -5  10      314.25      387.65     98.14 o 
   1  -5  10     1809.84     1388.67     78.51 o 
   2  -5  10      304.77      245.35     78.51 o 
   3  -5  10        3.95       -9.81     73.60 o 
   4  -5  10      531.62      328.77    127.58 o 
   5  -5  10      717.38      888.16    166.84 o 
   6  -5  10        9.31        0.00    171.74 o 
   7  -5  10      877.75     1143.32    191.37 o 
   9  -5  10       17.88      -83.42    225.72 o 
  10  -5  10      299.68      583.93    255.16 o 
 -12  -4  10        1.54        4.91    117.77 o 
 -11  -4  10       27.95       -4.91    103.05 o 
 -10  -4  10       94.63       14.72    157.02 o 
  -9  -4  10      339.09      505.42    348.39 o 
  -8  -4  10      913.29      863.62    147.21 o 
  -7  -4  10       46.89       39.26     98.14 o 
  -6  -4  10     1060.20     1167.86    127.58 o 
  -5  -4  10      204.59      225.72    147.21 o 
  -4  -4  10     1215.53     1315.07    132.49 o 
  -3  -4  10     3225.02     3218.97    201.19 o 
  -2  -4  10     1184.81     1143.32     78.51 o 
  -1  -4  10      360.51      309.14    107.95 o 
   0  -4  10      506.67      574.11     53.98 o 
   1  -4  10        6.07        0.00     39.26 o 
   2  -4  10      861.22      844.00     53.98 o 
   3  -4  10       67.02        0.00     93.23 o 
   4  -4  10      940.63      917.60     78.51 o 
   5  -4  10      407.99      490.70     83.42 o 
   6  -4  10       30.10       24.53     73.60 o 
   7  -4  10      721.92      917.60    181.56 o 
   8  -4  10      457.17      466.16    206.09 o 
   9  -4  10      593.75      716.42    230.63 o 
 -12  -3  10       47.84      103.05    103.05 o 
 -11  -3  10      510.86      426.91    127.58 o 
 -10  -3  10      538.89      451.44    117.77 o 
  -9  -3  10      762.12      726.23     98.14 o 
  -8  -3  10       17.19        0.00    171.74 o 
  -7  -3  10      224.58      161.93     88.33 o 
  -6  -3  10      138.04      230.63     68.70 o 
  -5  -3  10      513.87      633.00    122.67 o 
  -4  -3  10     1658.64     1457.37    122.67 o 
  -3  -3  10     6589.66     6594.95    142.30 o 
  -2  -3  10      584.43      544.67     58.88 o 
  -1  -3  10      196.60      171.74     39.26 o 
   0  -3  10       43.89       39.26     39.26 o 
   1  -3  10      304.03      372.93     53.98 o 
   2  -3  10     1598.89     1526.06    240.44 o 
   3  -3  10      602.19      736.04     93.23 o 
   4  -3  10     4096.42     4072.78    171.74 o 
   5  -3  10     1232.14     1388.67    117.77 o 
   6  -3  10      280.67      260.07     63.79 o 
   7  -3  10       15.03      -83.42    152.12 o 
   8  -3  10       72.41      166.84    191.37 o 
   9  -3  10        6.77      274.79    206.09 o 
  10  -3  10       15.24     -166.84    245.35 o 
  11  -3  10       39.00      112.86    269.88 o 
 -12  -2  10      639.73      682.07    137.39 o 
 -11  -2  10     1081.89      991.21    122.67 o 
 -10  -2  10      996.43      986.30    112.86 o 
  -9  -2  10       26.60       68.70     78.51 o 
  -8  -2  10      283.58      245.35     88.33 o 
  -7  -2  10        6.47        0.00     78.51 o 
  -6  -2  10      199.49      225.72     88.33 o 
  -5  -2  10     1177.45     1158.04     93.23 o 
  -4  -2  10     1178.55     1162.95     68.70 o 
  -3  -2  10       14.78        4.91     68.70 o 
  -2  -2  10      878.06      996.11     78.51 o 
  -1  -2  10       19.30        4.91     49.07 o 
   0  -2  10      115.61      122.67     68.70 o 
   1  -2  10      249.20      176.65     63.79 o 
   2  -2  10      750.93      721.32     44.16 o 
   3  -2  10     1919.69     1820.48     68.70 o 
   4  -2  10      384.83      318.95     63.79 o 
   5  -2  10      344.97      294.42    127.58 o 
   6  -2  10      354.65      245.35     53.98 o 
   7  -2  10     2223.21     1913.71    235.53 o 
   8  -2  10      836.77      740.95    166.84 o 
   9  -2  10       96.79      176.65    176.65 o 
  10  -2  10        9.54      -49.07    225.72 o 
  11  -2  10        1.73      166.84    260.07 o 
 -12  -1  10      447.22      426.91     83.42 o 
 -11  -1  10      315.28      387.65    103.05 o 
 -10  -1  10       36.79       78.51    103.05 o 
  -9  -1  10       10.71        9.81     83.42 o 
  -8  -1  10       22.26      -34.35     53.98 o 
  -7  -1  10      174.92      211.00     63.79 o 
  -6  -1  10      209.36      215.91     58.88 o 
  -5  -1  10      287.34      377.84     73.60 o 
  -4  -1  10      569.83      569.21     78.51 o 
  -3  -1  10      140.79      161.93     68.70 o 
  -2  -1  10     1703.99     1717.44     68.70 o 
  -1  -1  10     4470.39     5171.94    137.39 o 
   0  -1  10     3084.43     3007.97    107.95 o 
   1  -1  10        7.33       14.72     34.35 o 
   2  -1  10     5823.41     5647.91     78.51 o 
   3  -1  10     4069.98     3807.80    206.09 o 
   4  -1  10     1365.20     1290.53     58.88 o 
   5  -1  10      504.64      456.35     78.51 o 
   6  -1  10      974.19      711.51    176.65 o 
   7  -1  10      147.39      211.00    157.02 o 
   8  -1  10     1167.57      844.00    255.16 o 
   9  -1  10      229.83      147.21    363.11 o 
  10  -1  10       31.27      -14.72    186.46 o 
  11  -1  10        7.55       -9.81    240.44 o 
  12  -1  10       50.90      103.05    161.93 o 
 -12   0  10        1.53       73.60    132.49 o 
 -11   0  10        6.74       24.53    117.77 o 
 -10   0  10       37.76       53.98     83.42 o 
  -9   0  10        2.43     -107.95    176.65 o 
  -8   0  10      197.18      157.02     93.23 o 
  -7   0  10       56.48       39.26     78.51 o 
  -6   0  10      366.73      431.81    103.05 o 
  -5   0  10        4.28      -53.98     58.88 o 
  -4   0  10      723.69      696.79     49.07 o 
  -3   0  10      723.09      701.70     63.79 o 
  -2   0  10     3274.25     3513.38    206.09 o 
  -1   0  10     3541.43     3469.22    186.46 o 
   0   0  10     1684.30     1761.60     68.70 o 
   1   0  10     9299.71     9048.43    579.02 o 
   2   0  10     1469.11     1364.13     53.98 o 
   5   0  10        1.17        0.00     78.51 o 
   6   0  10      549.28      480.88    127.58 o 
   7   0  10      681.53      775.30     83.42 o 
   8   0  10     1111.42     1059.90    107.95 o 
   9   0  10       95.53      122.67    152.12 o 
  10   0  10      420.12      353.30    186.46 o 
  11   0  10       18.22      -98.14    107.95 o 
  12   0  10       28.95      -53.98    161.93 o 
 -12   1  10       36.64       83.42    152.12 o 
 -11   1  10      338.57      328.77    147.21 o 
 -10   1  10       22.99       39.26     93.23 o 
  -9   1  10      152.72      245.35     88.33 o 
  -8   1  10       18.97       44.16    103.05 o 
  -7   1  10       11.16       44.16     73.60 o 
  -6   1  10      691.71      726.23    112.86 o 
  -5   1  10      775.84      750.76     88.33 o 
  -4   1  10      566.90      436.72    117.77 o 
  -3   1  10     2235.07     2203.22    152.12 o 
  -2   1  10       68.13       98.14     49.07 o 
  -1   1  10     4537.38     4568.38    368.02 o 
   0   1  10     6493.33     6791.23    191.37 o 
   1   1  10      247.50      264.98     49.07 o 
   2   1  10     2464.60     2443.67    112.86 o 
   3   1  10     3052.58     3385.80    186.46 o 
   4   1  10     1070.39     1153.14    112.86 o 
   5   1  10       89.55       88.33    127.58 o 
   6   1  10      440.14      431.81     88.33 o 
   8   1  10      254.56      196.28    132.49 o 
   9   1  10       29.11        0.00     93.23 o 
  10   1  10        3.59       63.79    112.86 o 
  11   1  10      142.08      186.46    206.09 o 
  12   1  10      284.19      328.77    225.72 o 
 -12   2  10        2.56      107.95    206.09 o 
 -11   2  10      705.01      745.86    171.74 o 
 -10   2  10       20.28        4.91    127.58 o 
  -9   2  10        0.73        9.81    127.58 o 
  -8   2  10       19.57       44.16     88.33 o 
  -7   2  10     1102.11     1099.16    103.05 o 
  -6   2  10      960.63      922.51    103.05 o 
  -5   2  10      584.13      583.93    103.05 o 
  -4   2  10     8598.21     8552.83    107.95 o 
  -3   2  10     2525.98     2453.48     88.33 o 
  -2   2  10     1219.79     1354.32     58.88 o 
  -1   2  10      840.32      750.76     93.23 o 
   0   2  10      135.75      132.49     63.79 o 
   1   2  10      518.72      500.51     83.42 o 
   2   2  10     1988.69     1869.55    304.23 o 
   3   2  10     1681.39     1604.58     98.14 o 
   4   2  10      409.52      299.32    103.05 o 
   6   2  10      153.34      191.37    137.39 o 
   7   2  10      331.69      333.67    166.84 o 
   8   2  10       55.55      137.39    127.58 o 
   9   2  10      141.51      215.91    107.95 o 
  10   2  10        1.47       44.16    117.77 o 
  11   2  10      542.66      490.70    137.39 o 
  12   2  10      539.76      343.49    132.49 o 
 -12   3  10        1.99        0.00    274.79 o 
 -11   3  10      282.31      299.32    142.30 o 
 -10   3  10      374.70      309.14     98.14 o 
  -9   3  10        4.94       44.16     98.14 o 
  -8   3  10      201.93      132.49    132.49 o 
  -7   3  10      160.86      211.00    137.39 o 
  -6   3  10      921.99      829.28    157.02 o 
  -5   3  10     2616.42     2723.36    181.56 o 
  -4   3  10      249.26      235.53     53.98 o 
  -3   3  10      777.78      755.67     98.14 o 
  -2   3  10      632.84      559.39    181.56 o 
  -1   3  10      193.95      299.32     49.07 o 
   0   3  10     3267.53     3160.08    166.84 o 
   1   3  10      430.21      368.02     73.60 o 
   2   3  10     1154.81      755.67    132.49 o 
   3   3  10      346.92      294.42    147.21 o 
   5   3  10       82.10      132.49    225.72 o 
   6   3  10       48.39      132.49    122.67 o 
   7   3  10      869.90      829.28    132.49 o 
   8   3  10      292.29      534.86    166.84 o 
   9   3  10      101.27      117.77    186.46 o 
  11   3  10      148.65      348.39    215.91 o 
  12   3  10       44.31      166.84    235.53 o 
 -11   4  10       13.45       49.07    127.58 o 
 -10   4  10      187.94      157.02    161.93 o 
  -9   4  10        9.58       73.60    230.63 o 
  -8   4  10      338.88      436.72    166.84 o 
  -7   4  10     4864.45     4902.05    314.05 o 
  -6   4  10     4343.46     4175.82    112.86 o 
  -5   4  10      444.25      515.23     73.60 o 
  -3   4  10      459.64      422.00     78.51 o 
  -2   4  10     1591.32     1511.34     73.60 o 
  -1   4  10     4799.36     4578.19     98.14 o 
   0   4  10     2045.47     1997.13    103.05 o 
   1   4  10       35.95       39.26     68.70 o 
   2   4  10     1554.30     1575.13     73.60 o 
   3   4  10     2766.99     2752.80    171.74 o 
   4   4  10     1286.26     1364.13    112.86 o 
   6   4  10      113.99      147.21    127.58 o 
   7   4  10      568.15      583.93    142.30 o 
   8   4  10      221.83      215.91    181.56 o 
   9   4  10       78.26        0.00    137.39 o 
  10   4  10      236.00      269.88    107.95 o 
  11   4  10        9.96      132.49    157.02 o 
  12   4  10      482.19      691.88    186.46 o 
 -11   5  10      256.51      137.39    161.93 o 
 -10   5  10        1.51       34.35    176.65 o 
  -9   5  10       57.88      -44.16    107.95 o 
  -8   5  10     2015.42     2237.57    112.86 o 
  -7   5  10      751.72      740.95     93.23 o 
  -6   5  10      130.08      181.56     88.33 o 
  -5   5  10      461.54      461.25     98.14 o 
  -3   5  10     1918.83     2016.76     73.60 o 
  -2   5  10     6882.34     7012.04    348.39 o 
  -1   5  10      179.63      122.67     83.42 o 
   0   5  10     1516.06     1383.76     63.79 o 
   1   5  10     1821.70     1928.44    137.39 o 
   2   5  10       94.57      -14.72    107.95 o 
   3   5  10      170.32      343.49     68.70 o 
   4   5  10     1115.37     1045.18    103.05 o 
   5   5  10      208.65      186.46    122.67 o 
   6   5  10     2455.25     2340.62    112.86 o 
   7   5  10      296.27      274.79    142.30 o 
   8   5  10       17.11       29.44    294.42 o 
   9   5  10      581.51      529.95    103.05 o 
  10   5  10      169.94      103.05    107.95 o 
  11   5  10      150.90      157.02    142.30 o 
  12   5  10      249.57      402.37    161.93 o 
 -11   6  10       49.20        4.91    215.91 o 
 -10   6  10       48.55      132.49    127.58 o 
  -9   6  10      776.47      780.21    117.77 o 
  -8   6  10        4.86      -19.63     98.14 o 
  -7   6  10     1339.54     1236.55     98.14 o 
  -6   6  10      811.24      726.23    122.67 o 
  -5   6  10       75.31        0.00     83.42 o 
  -4   6  10       58.30       68.70     78.51 o 
  -3   6  10     5447.51     5319.14    279.70 o 
  -2   6  10     2396.39     2428.94    103.05 o 
  -1   6  10     1733.60     1697.81    117.77 o 
   0   6  10     1363.81     1369.04    103.05 o 
   1   6  10      123.33       73.60     53.98 o 
   2   6  10     1682.53     1280.72    206.09 o 
   3   6  10       28.06      -29.44    112.86 o 
   4   6  10      445.10      539.77    122.67 o 
   5   6  10     1024.10     1162.95    132.49 o 
   6   6  10      665.34      740.95    161.93 o 
   7   6  10      450.81      372.93    117.77 o 
   9   6  10       24.79       14.72    117.77 o 
  10   6  10      112.59      186.46    127.58 o 
  11   6  10      207.20      274.79    220.81 o 
  12   6  10      457.34      564.30    171.74 o 
 -10   7  10      291.69      279.70    220.81 o 
  -9   7  10        4.01      -34.35    166.84 o 
  -8   7  10      100.49      245.35    117.77 o 
  -7   7  10      248.74      186.46    107.95 o 
  -6   7  10      672.38      633.00     88.33 o 
  -5   7  10      377.18      358.21    127.58 o 
  -4   7  10      480.71      436.72     88.33 o 
  -3   7  10     4892.50     4995.28    260.07 o 
  -2   7  10       14.48        9.81     98.14 o 
  -1   7  10      149.43      250.25     73.60 o 
   0   7  10      304.21      274.79    122.67 o 
   1   7  10      558.12      529.95     78.51 o 
   2   7  10      250.56      363.11    147.21 o 
   3   7  10     1859.84     1884.27     88.33 o 
   4   7  10     1458.38     1697.81    132.49 o 
   5   7  10     5220.44     5240.63    176.65 o 
   6   7  10       31.99       44.16     63.79 o 
   7   7  10      256.96      289.51    117.77 o 
   8   7  10      156.43      264.98    127.58 o 
   9   7  10       36.81      122.67    142.30 o 
  10   7  10      828.27      858.72    220.81 o 
  11   7  10     1181.08      966.67    220.81 o 
  12   7  10        3.93      -29.44    137.39 o 
 -10   8  10      311.54      368.02    166.84 o 
  -9   8  10      377.93      402.37    122.67 o 
  -8   8  10      841.20      917.60    122.67 o 
  -6   8  10      649.51      539.77    157.02 o 
  -5   8  10     1897.03     1530.97    284.60 o 
  -4   8  10      130.23      103.05     88.33 o 
  -3   8  10       19.24       14.72    107.95 o 
  -2   8  10        4.07       19.63    107.95 o 
  -1   8  10        1.99       78.51     78.51 o 
   0   8  10        9.08      -53.98     68.70 o 
   1   8  10      322.86      269.88    127.58 o 
   2   8  10      189.60       88.33    166.84 o 
   3   8  10      192.32      147.21    122.67 o 
   4   8  10      253.51      318.95    107.95 o 
   5   8  10       68.62      -19.63    122.67 o 
   6   8  10        0.15      -24.53     78.51 o 
   7   8  10     1654.13     1761.60     78.51 o 
   8   8  10       30.87      171.74    191.37 o 
   9   8  10      777.89     1030.46    211.00 o 
  10   8  10      522.48      539.77    215.91 o 
  11   8  10      139.93       88.33    127.58 o 
  12   8  10       10.20       49.07    122.67 o 
  -9   9  10      700.42      588.84    142.30 o 
  -8   9  10     1004.45      682.07    196.28 o 
  -7   9  10      293.61      284.60    137.39 o 
  -6   9  10      599.27      691.88    191.37 o 
  -5   9  10      806.44      780.21    132.49 o 
  -4   9  10       28.39       19.63    107.95 o 
  -3   9  10       58.68       68.70    112.86 o 
  -2   9  10      180.29      176.65    147.21 o 
  -1   9  10        2.91      117.77     93.23 o 
   0   9  10      137.30       93.23     73.60 o 
   1   9  10       40.74       19.63     68.70 o 
   2   9  10     1844.83     1845.02    284.60 o 
   3   9  10       28.64      112.86     93.23 o 
   4   9  10      404.21      363.11     68.70 o 
   5   9  10     1128.35     1334.69    132.49 o 
   6   9  10      117.41       88.33     83.42 o 
   7   9  10        7.31       29.44    142.30 o 
   8   9  10     1025.29      839.09     73.60 o 
   9   9  10      118.56      161.93     73.60 o 
  10   9  10        2.98      152.12    127.58 o 
  11   9  10       65.83       44.16    240.44 o 
  12   9  10       57.57       49.07    264.98 o 
  -8  10  10      160.61      412.18    176.65 o 
  -7  10  10      763.04      917.60    147.21 o 
  -6  10  10      491.21      633.00    211.00 o 
  -5  10  10      197.91      235.53    112.86 o 
  -4  10  10      100.67      137.39    137.39 o 
  -3  10  10      347.87      372.93    103.05 o 
  -2  10  10      346.72      387.65     78.51 o 
  -1  10  10      358.92      372.93    107.95 o 
   0  10  10     2420.51     2527.08    117.77 o 
   1  10  10       11.77        4.91    127.58 o 
   2  10  10      266.84      117.77     98.14 o 
   3  10  10       49.52        9.81     93.23 o 
   4  10  10      872.69      996.11    152.12 o 
   5  10  10      148.61      161.93     88.33 o 
   6  10  10      144.88       88.33     73.60 o 
   7  10  10     1341.83     1506.44    161.93 o 
   8  10  10      189.11      201.19    127.58 o 
   9  10  10       21.46        0.00     63.79 o 
  11  10  10        0.18       49.07    117.77 o 
  -7  11  10        0.05      117.77    127.58 o 
  -6  11  10      155.27      176.65    122.67 o 
  -5  11  10      195.20      284.60    142.30 o 
  -4  11  10      890.23     1084.44    186.46 o 
  -3  11  10       10.34       39.26    368.02 o 
  -2  11  10      806.07      726.23    166.84 o 
  -1  11  10     1131.28     1162.95    161.93 o 
   0  11  10       11.95       39.26     83.42 o 
   1  11  10      295.88      206.09    171.74 o 
   2  11  10        0.81       63.79    112.86 o 
   3  11  10       38.59       -9.81     88.33 o 
   4  11  10      116.65      132.49     78.51 o 
   5  11  10      185.02      343.49     88.33 o 
   6  11  10      342.36      422.00    127.58 o 
   7  11  10       48.67       14.72     83.42 o 
   8  11  10       61.84       98.14     98.14 o 
   9  11  10       39.87       -9.81    181.56 o 
  10  11  10       53.47      -29.44    181.56 o 
  -6  12  10      579.69      569.21    230.63 o 
  -5  12  10      876.70     1035.37    181.56 o 
  -4  12  10       81.95      117.77    137.39 o 
  -3  12  10       33.78       -4.91    132.49 o 
  -2  12  10       46.29       68.70    103.05 o 
  -1  12  10        1.45       63.79    181.56 o 
   0  12  10        9.17      127.58    161.93 o 
   1  12  10       49.95      235.53    171.74 o 
   2  12  10       37.24       83.42    152.12 o 
   3  12  10        4.21       58.88     78.51 o 
   4  12  10      203.32      186.46    107.95 o 
   5  12  10      183.07      318.95     88.33 o 
   6  12  10        0.14      -44.16    147.21 o 
   7  12  10        7.41      -44.16     78.51 o 
   8  12  10       95.51       73.60     73.60 o 
   9  12  10      327.87      422.00    176.65 o 
  -5  13  10      301.01      343.49    127.58 o 
  -4  13  10      304.15      407.28    171.74 o 
  -3  13  10       24.58      127.58    186.46 o 
  -2  13  10        9.09        4.91    103.05 o 
  -1  13  10      127.79       78.51     98.14 o 
   0  13  10      477.42      441.63    107.95 o 
   1  13  10      110.07        4.91     88.33 o 
   2  13  10       98.19      142.30    122.67 o 
   3  13  10       26.98      112.86     98.14 o 
   4  13  10      106.81      107.95     83.42 o 
   5  13  10        2.16        4.91    157.02 o 
   6  13  10        1.19      -19.63     83.42 o 
   7  13  10      580.88      564.30     78.51 o 
   8  13  10      195.58      196.28    157.02 o 
   9  13  10        2.63       14.72     78.51 o 
  -3  14  10        0.15       78.51    127.58 o 
  -2  14  10      110.27      -29.44    137.39 o 
  -1  14  10       38.46       53.98    103.05 o 
   0  14  10      131.66      181.56    191.37 o 
   1  14  10      101.65      103.05    117.77 o 
   2  14  10        1.14       63.79    112.86 o 
   3  14  10       91.66       83.42    107.95 o 
   4  14  10        2.19      -34.35     98.14 o 
   5  14  10       38.16      152.12    152.12 o 
   6  14  10      677.47      500.51    112.86 o 
   7  14  10      547.75      529.95    112.86 o 
   0  15  10        1.55       44.16    112.86 o 
   1  15  10        0.69       14.72    181.56 o 
   2  15  10       66.70       -4.91    147.21 o 
   3  15  10       18.69      -98.14    196.28 o 
   4  15  10        5.96       68.70    186.46 o 
   5  15  10      149.21      245.35    107.95 o 
  -5 -11  11      197.78      161.93    225.72 o 
  -4 -11  11      131.37      264.98    206.09 o 
  -3 -11  11       17.72     -176.65    206.09 o 
  -2 -11  11       45.51       -4.91    201.19 o 
  -1 -11  11       39.18      -44.16    201.19 o 
   0 -11  11      136.03       83.42    196.28 o 
   1 -11  11        9.12        4.91    186.46 o 
  -6 -10  11        0.38       19.63    220.81 o 
  -5 -10  11      176.97       19.63    211.00 o 
  -4 -10  11      379.59      417.09    191.37 o 
  -3 -10  11       29.85       49.07    191.37 o 
  -2 -10  11       74.07       39.26    186.46 o 
  -1 -10  11        0.95       -4.91    181.56 o 
   0 -10  11        0.27        9.81    176.65 o 
   1 -10  11      131.94      176.65    171.74 o 
   2 -10  11      296.79      436.72    166.84 o 
   3 -10  11      238.45      117.77    122.67 o 
  -8  -9  11       51.19      -73.60    230.63 o 
  -5  -9  11      146.42      338.58    196.28 o 
  -4  -9  11       12.25       58.88    176.65 o 
  -2  -9  11       29.17      -63.79    171.74 o 
  -1  -9  11      455.84      539.77    171.74 o 
   0  -9  11      462.66      417.09    166.84 o 
   1  -9  11     1886.32     1746.88    161.93 o 
   2  -9  11      466.49      363.11    103.05 o 
   3  -9  11       42.41       73.60    107.95 o 
   4  -9  11       30.66      112.86     93.23 o 
   5  -9  11        0.61      142.30    304.23 o 
  -9  -8  11        0.44        9.81    235.53 o 
  -8  -8  11      147.50       34.35    436.72 o 
  -7  -8  11      101.10     -117.77    206.09 o 
  -6  -8  11      329.27      299.32    186.46 o 
  -5  -8  11        5.63       44.16    186.46 o 
  -4  -8  11       60.91      103.05    343.49 o 
  -3  -8  11        6.57      107.95    161.93 o 
  -2  -8  11       30.94       14.72    161.93 o 
   0  -8  11     1515.80     1055.00    269.88 o 
   1  -8  11      405.30      412.18     83.42 o 
   2  -8  11      448.54      333.67     88.33 o 
   3  -8  11        2.45       34.35    112.86 o 
   4  -8  11       43.36       98.14    147.21 o 
   5  -8  11       32.48       29.44     78.51 o 
   6  -8  11      392.65      402.37    176.65 o 
 -10  -7  11        1.94     -127.58    269.88 o 
  -9  -7  11       24.51        4.91    225.72 o 
  -8  -7  11      118.44      323.86    211.00 o 
  -7  -7  11     1076.77     1020.65    196.28 o 
  -4  -7  11      296.94      328.77    166.84 o 
  -3  -7  11       61.04      157.02    152.12 o 
  -2  -7  11     1408.57     1349.41    157.02 o 
  -1  -7  11       13.19      117.77    147.21 o 
   0  -7  11      103.81       63.79     53.98 o 
   1  -7  11     1628.51     1692.90    147.21 o 
   2  -7  11      173.25      191.37     63.79 o 
   3  -7  11       69.92       24.53    103.05 o 
   4  -7  11       44.39        0.00     73.60 o 
   5  -7  11      841.95      863.62    127.58 o 
   6  -7  11      216.20      176.65    166.84 o 
   7  -7  11       73.93       -9.81    186.46 o 
 -10  -6  11        6.16      -93.23    255.16 o 
  -8  -6  11      754.64      868.53    191.37 o 
  -7  -6  11      632.04      598.65    112.86 o 
  -6  -6  11       46.20        0.00    103.05 o 
  -4  -6  11        3.84      -24.53    161.93 o 
  -3  -6  11     2518.76     2458.39    157.02 o 
  -2  -6  11      335.35      289.51    137.39 o 
  -1  -6  11        3.43        9.81     44.16 o 
   0  -6  11      424.53      274.79     73.60 o 
   1  -6  11     1816.37     1771.41    117.77 o 
   2  -6  11        4.29      -24.53     73.60 o 
   3  -6  11      102.53      152.12    103.05 o 
   4  -6  11     1299.96     1319.97     78.51 o 
   5  -6  11     1517.85     1423.02    161.93 o 
   6  -6  11      646.61      790.02    176.65 o 
   7  -6  11      164.35      107.95     83.42 o 
   8  -6  11      117.08      -93.23    215.91 o 
 -11  -5  11      155.25      284.60    220.81 o 
 -10  -5  11      168.17      260.07    201.19 o 
  -9  -5  11     1483.89     1266.00    206.09 o 
  -8  -5  11      187.70      206.09    103.05 o 
  -7  -5  11      118.69       68.70    171.74 o 
  -6  -5  11     2227.12     2011.85    147.21 o 
  -5  -5  11       51.22        0.00     83.42 o 
  -4  -5  11     2183.13     2163.97     83.42 o 
  -3  -5  11      821.13      937.23    147.21 o 
  -2  -5  11     1841.49     1771.41    132.49 o 
  -1  -5  11        1.93       14.72     14.72 o 
   0  -5  11     2560.50     2316.08    181.56 o 
   1  -5  11      111.63      137.39     44.16 o 
   2  -5  11      131.86      171.74     88.33 o 
   3  -5  11     1853.02     1795.95    142.30 o 
   4  -5  11     1127.55     1099.16    122.67 o 
   5  -5  11      401.90      299.32    117.77 o 
   6  -5  11      455.71      603.56    176.65 o 
   7  -5  11        3.07      -44.16    122.67 o 
   8  -5  11       23.54       44.16     98.14 o 
   9  -5  11        1.66        0.00    230.63 o 
 -11  -4  11       15.43        0.00    103.05 o 
 -10  -4  11      629.47      436.72    181.56 o 
  -9  -4  11       10.30       -4.91    107.95 o 
  -8  -4  11      207.87      294.42     88.33 o 
  -7  -4  11       55.18       34.35    112.86 o 
  -6  -4  11       67.74       88.33     73.60 o 
  -5  -4  11     1940.45     2276.83    304.23 o 
  -4  -4  11      152.39       88.33     73.60 o 
  -3  -4  11     1128.28     1143.32     93.23 o 
  -2  -4  11      998.28     1005.93     49.07 o 
  -1  -4  11     1585.58     1648.74     73.60 o 
   0  -4  11       66.88       63.79     39.26 o 
   1  -4  11     2643.40     2561.43    191.37 o 
   2  -4  11     1727.95     1786.13     63.79 o 
   3  -4  11     1198.36     1216.93     58.88 o 
   4  -4  11     1075.71      937.23    122.67 o 
   5  -4  11      485.96      417.09     78.51 o 
   6  -4  11     1549.15     1530.97    230.63 o 
   7  -4  11      199.49      294.42    181.56 o 
   8  -4  11        8.47       34.35    103.05 o 
   9  -4  11      134.87       63.79    127.58 o 
 -12  -3  11      233.37       78.51     93.23 o 
 -11  -3  11       14.15      -49.07     83.42 o 
 -10  -3  11       13.28       -9.81     58.88 o 
  -9  -3  11      140.42      147.21     53.98 o 
  -8  -3  11       77.43      107.95     78.51 o 
  -7  -3  11     1643.11     1712.53    201.19 o 
  -6  -3  11      372.15      343.49     68.70 o 
  -5  -3  11      170.65      161.93     83.42 o 
  -4  -3  11      597.66      633.00     63.79 o 
  -3  -3  11        4.66       29.44     83.42 o 
  -2  -3  11     8275.14     8577.36    137.39 o 
  -1  -3  11      138.62       88.33     44.16 o 
   0  -3  11     1804.21     2006.95    132.49 o 
   1  -3  11      685.95      696.79    107.95 o 
   2  -3  11     1326.12     1329.79     68.70 o 
   3  -3  11     3058.46     2659.57    279.70 o 
   4  -3  11       13.23       68.70     58.88 o 
   5  -3  11      276.20      279.70     83.42 o 
   6  -3  11      517.50      456.35    122.67 o 
   7  -3  11      221.01      142.30     78.51 o 
   8  -3  11      425.13      220.81    196.28 o 
   9  -3  11       46.62       14.72    215.91 o 
  10  -3  11       18.24       19.63    250.25 o 
 -12  -2  11      431.81      309.14    127.58 o 
 -11  -2  11      307.12      220.81    152.12 o 
 -10  -2  11      131.07      137.39     58.88 o 
  -9  -2  11      425.71      377.84     73.60 o 
  -8  -2  11      557.84      564.30     58.88 o 
  -7  -2  11       86.78       83.42     58.88 o 
  -6  -2  11      136.56      181.56     78.51 o 
  -5  -2  11      239.03      245.35     73.60 o 
  -4  -2  11     3907.54     3905.94     88.33 o 
  -3  -2  11     2334.82     2271.92    166.84 o 
  -2  -2  11     5144.20     5157.21    186.46 o 
  -1  -2  11      287.56      284.60     44.16 o 
   0  -2  11      380.64      294.42     88.33 o 
   1  -2  11     1255.23     1143.32     88.33 o 
   2  -2  11      186.03      127.58     63.79 o 
   3  -2  11      484.48      475.98     68.70 o 
   4  -2  11      896.35      809.65    137.39 o 
   5  -2  11     1892.17     1864.64    152.12 o 
   6  -2  11      183.34      127.58     53.98 o 
   7  -2  11      108.12      181.56    161.93 o 
   8  -2  11        3.10     -127.58    166.84 o 
   9  -2  11       57.07      250.25    186.46 o 
  10  -2  11      744.03      858.72    230.63 o 
  11  -2  11      117.14      -14.72    142.30 o 
 -12  -1  11       54.64       39.26    103.05 o 
 -11  -1  11       17.89       -9.81     98.14 o 
 -10  -1  11      307.03      304.23     93.23 o 
  -9  -1  11      332.27      368.02    181.56 o 
  -8  -1  11       31.58       83.42     63.79 o 
  -7  -1  11      144.95      171.74     53.98 o 
  -6  -1  11      427.01      446.53     68.70 o 
  -5  -1  11     1217.70     1241.46     88.33 o 
  -4  -1  11     2522.67     2527.08    176.65 o 
  -3  -1  11     2228.62     2183.60     83.42 o 
  -2  -1  11     1816.92     1948.06    201.19 o 
  -1  -1  11      219.05      211.00     63.79 o 
   0  -1  11      822.02      790.02     68.70 o 
   1  -1  11      209.99      191.37     49.07 o 
   2  -1  11     4048.23     4273.96    157.02 o 
   3  -1  11       59.02       68.70     49.07 o 
   4  -1  11      394.31      412.18     49.07 o 
   5  -1  11        6.92       -4.91    117.77 o 
   6  -1  11      504.72      417.09     93.23 o 
   7  -1  11     1170.15     1059.90    186.46 o 
   8  -1  11      146.40      122.67    127.58 o 
   9  -1  11      403.00      112.86    117.77 o 
  10  -1  11       51.19       19.63    137.39 o 
  11  -1  11       42.09       14.72    157.02 o 
 -12   0  11       10.19      -34.35    117.77 o 
 -11   0  11      143.73      264.98    112.86 o 
 -10   0  11       47.97      122.67    147.21 o 
  -9   0  11       15.91       83.42     83.42 o 
  -8   0  11       27.84       24.53     53.98 o 
  -7   0  11        1.13       53.98     83.42 o 
  -6   0  11        5.83      147.21     78.51 o 
  -5   0  11     2607.36     2512.36    127.58 o 
  -4   0  11      612.78      583.93     93.23 o 
  -3   0  11      390.89      397.46     58.88 o 
  -2   0  11      232.48      142.30     93.23 o 
  -1   0  11     2108.39     2193.41    132.49 o 
   0   0  11     1449.14     1540.79     98.14 o 
   1   0  11     4824.23     4813.73    407.28 o 
   2   0  11      139.38      147.21     39.26 o 
   3   0  11     6174.77     6148.42    206.09 o 
   4   0  11     3047.88     3003.06    309.14 o 
   5   0  11      109.11      206.09    142.30 o 
   6   0  11      261.88      294.42     78.51 o 
   7   0  11       65.57       78.51    161.93 o 
   8   0  11      282.39      304.23     98.14 o 
   9   0  11       59.24      122.67    171.74 o 
  10   0  11       54.27       29.44    157.02 o 
  11   0  11       95.34       78.51    137.39 o 
  12   0  11        2.13      127.58    240.44 o 
 -12   1  11      213.15      363.11    117.77 o 
 -11   1  11       57.82       68.70    127.58 o 
 -10   1  11       66.09       58.88    147.21 o 
  -9   1  11      392.56      304.23     83.42 o 
  -8   1  11       17.71       29.44     93.23 o 
  -7   1  11     1332.80     1300.34    117.77 o 
  -6   1  11       40.66      112.86     78.51 o 
  -5   1  11     2596.29     2463.29     73.60 o 
  -4   1  11        1.96       34.35     53.98 o 
  -3   1  11        0.55        9.81     49.07 o 
  -2   1  11     1004.14     1133.51     73.60 o 
  -1   1  11      308.60      309.14     78.51 o 
   0   1  11     1842.05     1776.32    117.77 o 
   1   1  11       22.81       24.53     53.98 o 
   2   1  11     3876.61     3209.15    269.88 o 
   3   1  11      714.31      819.46     93.23 o 
   4   1  11     3426.99     3380.89    107.95 o 
   5   1  11     3261.76     3645.87    142.30 o 
   6   1  11      192.64       63.79    161.93 o 
   7   1  11       19.74       78.51     83.42 o 
   8   1  11       20.14       83.42     93.23 o 
   9   1  11      257.21      269.88    191.37 o 
  11   1  11       73.74      181.56    225.72 o 
  12   1  11        1.48       19.63    137.39 o 
 -12   2  11        2.58        4.91    103.05 o 
 -11   2  11       27.09      -39.26    152.12 o 
 -10   2  11        6.50       24.53    112.86 o 
  -9   2  11      977.59      858.72     83.42 o 
  -8   2  11      114.44       78.51     88.33 o 
  -7   2  11     1362.86     1359.23     93.23 o 
  -6   2  11     1638.45     1609.48     78.51 o 
  -5   2  11        1.31       63.79     78.51 o 
  -4   2  11       56.79       78.51     63.79 o 
  -3   2  11        1.25        9.81     88.33 o 
  -2   2  11      648.75      780.21     78.51 o 
  -1   2  11     3524.58     3533.01    103.05 o 
   0   2  11     3835.12     3699.85    245.35 o 
   1   2  11      799.39      721.32     49.07 o 
   2   2  11      401.90      559.39     88.33 o 
   3   2  11      220.01      289.51     63.79 o 
   4   2  11     3886.65     3866.68    117.77 o 
   5   2  11      132.27       93.23    117.77 o 
   6   2  11       42.34      103.05    142.30 o 
   7   2  11      181.37      304.23     98.14 o 
   8   2  11       30.97      -29.44    137.39 o 
   9   2  11      103.09      235.53    191.37 o 
  10   2  11       45.38       49.07    142.30 o 
  11   2  11      128.75      112.86    103.05 o 
  12   2  11       62.72      157.02    196.28 o 
 -11   3  11       88.87       98.14    171.74 o 
 -10   3  11       65.35       24.53    186.46 o 
  -9   3  11       14.19      112.86    166.84 o 
  -8   3  11      164.56      142.30    127.58 o 
  -7   3  11      282.44      245.35    132.49 o 
  -6   3  11      439.67      377.84    132.49 o 
  -5   3  11      216.20      215.91     93.23 o 
  -4   3  11      256.32      264.98    103.05 o 
  -3   3  11     1729.96     1722.34     83.42 o 
  -2   3  11     1927.14     1800.85    132.49 o 
  -1   3  11     6549.47     6624.39    495.60 o 
   0   3  11    10006.39    11212.40    765.49 o 
   1   3  11      746.84      794.93    122.67 o 
   2   3  11      308.26      299.32     49.07 o 
   3   3  11     1474.14     1604.58    176.65 o 
   4   3  11     1963.24     1859.74     98.14 o 
   5   3  11      150.70      166.84    117.77 o 
   6   3  11      544.87      608.46    127.58 o 
   8   3  11       24.40       73.60    176.65 o 
   9   3  11      293.86      294.42    191.37 o 
  10   3  11       48.00       53.98    107.95 o 
  11   3  11      181.46      314.05    112.86 o 
  12   3  11      285.20      588.84    132.49 o 
 -11   4  11       50.52      -39.26    186.46 o 
 -10   4  11      109.04      132.49    157.02 o 
  -9   4  11       14.94      -14.72    142.30 o 
  -8   4  11       98.26       78.51    117.77 o 
  -7   4  11       24.60        4.91    103.05 o 
  -6   4  11     1057.54     1079.53     98.14 o 
  -5   4  11      680.98      642.81    127.58 o 
  -4   4  11      261.57      245.35     83.42 o 
  -3   4  11     2046.18     1741.97    142.30 o 
  -2   4  11     3879.35     3999.17     83.42 o 
  -1   4  11      150.50      142.30     53.98 o 
   0   4  11     1241.41     1290.53     68.70 o 
   1   4  11      944.48      873.44     73.60 o 
   2   4  11       52.33       83.42     98.14 o 
   3   4  11      114.77      112.86     93.23 o 
   4   4  11      179.50      181.56    103.05 o 
   5   4  11      499.26      368.02    107.95 o 
   6   4  11        9.91       53.98    127.58 o 
   8   4  11       21.15       24.53     88.33 o 
   9   4  11       15.07      -88.33    127.58 o 
  10   4  11      443.68      579.02    112.86 o 
  11   4  11      296.09      417.09    181.56 o 
  12   4  11      489.39      721.32    147.21 o 
 -11   5  11      303.16      333.67    240.44 o 
 -10   5  11       29.82       93.23    215.91 o 
  -9   5  11       98.55      206.09    157.02 o 
  -8   5  11       24.86      -83.42    117.77 o 
  -7   5  11     1048.36     1113.88    103.05 o 
  -6   5  11     5691.26     5750.96    107.95 o 
  -5   5  11      984.94      844.00    117.77 o 
  -4   5  11      410.21      480.88     73.60 o 
  -3   5  11    10610.87    10859.10    358.21 o 
  -2   5  11       75.02       44.16     68.70 o 
  -1   5  11      226.64      314.05    107.95 o 
   0   5  11      351.84      402.37     73.60 o 
   1   5  11      123.32       73.60     78.51 o 
   2   5  11      762.42      701.70    137.39 o 
   3   5  11       93.60      117.77     73.60 o 
   4   5  11     1728.57     1643.83     68.70 o 
   5   5  11      468.48      417.09     83.42 o 
   6   5  11     1803.04     1663.46    122.67 o 
   7   5  11      136.14      181.56    147.21 o 
   8   5  11       45.01       68.70    157.02 o 
   9   5  11        7.36       58.88    206.09 o 
  10   5  11      270.85      269.88    142.30 o 
  11   5  11      850.01      907.79    137.39 o 
  12   5  11      260.97      255.16    132.49 o 
 -10   6  11      258.09      284.60    274.79 o 
  -9   6  11      111.19       73.60    103.05 o 
  -8   6  11      961.06      834.18    147.21 o 
  -7   6  11      849.52      839.09    186.46 o 
  -6   6  11      150.18       93.23     98.14 o 
  -5   6  11     1526.81     1427.93    127.58 o 
  -4   6  11     1127.58     1074.62    127.58 o 
  -3   6  11      786.05      829.28    122.67 o 
  -2   6  11      277.17      225.72     63.79 o 
  -1   6  11      974.89      853.81    117.77 o 
   0   6  11      159.17      201.19     93.23 o 
   1   6  11      224.32      323.86    127.58 o 
   2   6  11        4.47      -19.63     73.60 o 
   3   6  11     1557.89     1555.51    103.05 o 
   4   6  11       14.62      -49.07     83.42 o 
   5   6  11     1737.82     1648.74    103.05 o 
   6   6  11      665.34      770.39    171.74 o 
   7   6  11     3278.38     2934.36    132.49 o 
   8   6  11      459.65      377.84    137.39 o 
   9   6  11        8.50      -14.72    117.77 o 
  10   6  11      490.28      588.84    186.46 o 
  11   6  11       58.85      142.30    196.28 o 
  12   6  11       14.93      157.02    446.53 o 
 -10   7  11       14.08       -4.91    161.93 o 
  -9   7  11      530.36      431.81    132.49 o 
  -8   7  11      705.84      696.79    166.84 o 
  -7   7  11      692.16      711.51     98.14 o 
  -6   7  11     1067.55      893.07    127.58 o 
  -5   7  11     2659.17     2487.83    112.86 o 
  -4   7  11        0.74      -44.16     83.42 o 
  -3   7  11      118.33       34.35    142.30 o 
  -2   7  11      641.86      628.09     68.70 o 
  -1   7  11     2072.71     2026.57     98.14 o 
   0   7  11      121.29      117.77     98.14 o 
   1   7  11      482.48      422.00     58.88 o 
   2   7  11     3394.48     2939.27    142.30 o 
   3   7  11       14.80      -53.98     73.60 o 
   4   7  11       29.55      -29.44     88.33 o 
   5   7  11       28.80      -14.72     68.70 o 
   6   7  11     1804.81     1516.25    176.65 o 
   7   7  11      845.57      814.56    132.49 o 
   9   7  11      919.21      853.81    147.21 o 
  10   7  11       91.57      171.74    122.67 o 
  11   7  11        1.05     -147.21    215.91 o 
  12   7  11      175.56      112.86    245.35 o 
  -9   8  11      283.55      186.46    245.35 o 
  -8   8  11        5.75       39.26    171.74 o 
  -7   8  11      350.23      245.35    137.39 o 
  -6   8  11        0.19     -117.77    117.77 o 
  -5   8  11       25.11       83.42    103.05 o 
  -4   8  11      105.83      206.09    161.93 o 
  -3   8  11     1104.33     1148.23     83.42 o 
  -2   8  11     1829.44     1830.30    166.84 o 
  -1   8  11      307.43      343.49     83.42 o 
   0   8  11     2168.83     2090.36    117.77 o 
   1   8  11      243.32      264.98     93.23 o 
   2   8  11      125.25      157.02    107.95 o 
   3   8  11       89.19      127.58    117.77 o 
   4   8  11     2188.83     2345.53     68.70 o 
   5   8  11     1560.50     1521.16    147.21 o 
   6   8  11      165.60      147.21     63.79 o 
   7   8  11      835.62      794.93     68.70 o 
   9   8  11       13.95       -4.91    215.91 o 
  10   8  11       67.99       73.60    157.02 o 
  11   8  11      166.29      152.12    171.74 o 
  12   8  11      171.09      157.02    122.67 o 
  -9   9  11      142.51      201.19    127.58 o 
  -8   9  11       98.41       53.98    176.65 o 
  -7   9  11       48.74       58.88    112.86 o 
  -6   9  11      657.43      505.42    171.74 o 
  -5   9  11     1284.00     1295.44    181.56 o 
  -4   9  11      886.65      878.35    107.95 o 
  -3   9  11      126.86      181.56    161.93 o 
  -2   9  11      336.37      353.30     78.51 o 
  -1   9  11      454.77      456.35    122.67 o 
   0   9  11      317.96      250.25     78.51 o 
   1   9  11      445.20      333.67    127.58 o 
   2   9  11      248.81      250.25     88.33 o 
   3   9  11        7.62      -39.26    147.21 o 
   4   9  11      157.59      304.23     78.51 o 
   5   9  11      160.34      107.95     88.33 o 
   6   9  11      105.66      152.12    103.05 o 
   7   9  11       44.96       14.72    152.12 o 
   8   9  11       22.53       -4.91     58.88 o 
   9   9  11      166.46       49.07     78.51 o 
  11   9  11        9.87        9.81    215.91 o 
  -8  10  11      253.82      250.25    152.12 o 
  -7  10  11       70.80      157.02    215.91 o 
  -6  10  11      534.52      583.93    122.67 o 
  -5  10  11     1101.34     1108.97    191.37 o 
  -4  10  11      405.88      407.28    122.67 o 
  -3  10  11       15.90       -4.91     88.33 o 
  -2  10  11      442.60      475.98    166.84 o 
  -1  10  11       76.13      -53.98    157.02 o 
   0  10  11      881.70      863.62    142.30 o 
   1  10  11      570.15      564.30     73.60 o 
   2  10  11     1306.63     1442.65    235.53 o 
   3  10  11      112.48      112.86     73.60 o 
   4  10  11       97.05      107.95    166.84 o 
   5  10  11        1.14       19.63     98.14 o 
   6  10  11      258.96      289.51    152.12 o 
   7  10  11      195.26      255.16    147.21 o 
   8  10  11      215.18      191.37    122.67 o 
   9  10  11      316.29      485.79    171.74 o 
  11  10  11      140.74      269.88    142.30 o 
  -7  11  11       93.19      161.93    152.12 o 
  -6  11  11     1084.48     1005.93    181.56 o 
  -5  11  11       96.74       -4.91    132.49 o 
  -4  11  11      351.39      255.16    122.67 o 
  -3  11  11      210.69      191.37    103.05 o 
  -2  11  11      577.81      431.81    117.77 o 
  -1  11  11       31.39       63.79    176.65 o 
   0  11  11      257.14      215.91    117.77 o 
   1  11  11      985.75      893.07    127.58 o 
   2  11  11       85.00       93.23    142.30 o 
   3  11  11       37.36        0.00    107.95 o 
   4  11  11       44.17       83.42     93.23 o 
   5  11  11      326.07      451.44    127.58 o 
   6  11  11      261.15      269.88     78.51 o 
   7  11  11      916.48      917.60     68.70 o 
   8  11  11      569.13      446.53    186.46 o 
   9  11  11       19.93       58.88    127.58 o 
  10  11  11       69.76      -63.79    186.46 o 
  -6  12  11      241.03      250.25    181.56 o 
  -5  12  11       76.39       -4.91    176.65 o 
  -4  12  11        1.66      -88.33    137.39 o 
  -3  12  11       44.79       34.35    122.67 o 
  -2  12  11       52.97       73.60    112.86 o 
  -1  12  11        2.45      -24.53     98.14 o 
   0  12  11      319.86      426.91    112.86 o 
   1  12  11      138.31      127.58     83.42 o 
   2  12  11     1378.85     1481.90    255.16 o 
   3  12  11      207.42      230.63     93.23 o 
   4  12  11        0.45       39.26    142.30 o 
   5  12  11      327.18      264.98    166.84 o 
   6  12  11      520.63      623.18     98.14 o 
   7  12  11      260.46      323.86     88.33 o 
   8  12  11       54.69      -34.35    103.05 o 
   9  12  11        1.04       34.35     83.42 o 
  -4  13  11       60.01      -19.63    152.12 o 
  -3  13  11      101.45       24.53    137.39 o 
  -2  13  11       34.36       63.79    137.39 o 
  -1  13  11      164.49      206.09    201.19 o 
   0  13  11       61.16        0.00    176.65 o 
   1  13  11      555.82      529.95    206.09 o 
   2  13  11      454.80      417.09    127.58 o 
   3  13  11       66.74      186.46     88.33 o 
   4  13  11       76.34      107.95     83.42 o 
   5  13  11      368.82      510.32    166.84 o 
   6  13  11      379.35      294.42    137.39 o 
   7  13  11        7.58       34.35     88.33 o 
   8  13  11      110.07      137.39    191.37 o 
  -3  14  11        1.90       63.79    127.58 o 
  -2  14  11       10.06      -14.72    235.53 o 
  -1  14  11       18.39       19.63    142.30 o 
   0  14  11      268.13      269.88    117.77 o 
   1  14  11      829.14      809.65     98.14 o 
   2  14  11      167.74       63.79    142.30 o 
   3  14  11       40.96       19.63    157.02 o 
   4  14  11      465.90      598.65    196.28 o 
   5  14  11      556.90      564.30    107.95 o 
   6  14  11      214.55      206.09     98.14 o 
   7  14  11       51.91       24.53     98.14 o 
   0  15  11      388.00      186.46    235.53 o 
   1  15  11       86.24       93.23    220.81 o 
   2  15  11      103.08      142.30    137.39 o 
   4  15  11      174.86      122.67    196.28 o 
  -3 -11  12       44.76      235.53    206.09 o 
  -2 -11  12      157.16      196.28    206.09 o 
  -1 -11  12      129.11      117.77    206.09 o 
  -5 -10  12      120.17      333.67    220.81 o 
  -3 -10  12      390.88      372.93    196.28 o 
  -2 -10  12      100.92      215.91    191.37 o 
  -1 -10  12       48.83       14.72    191.37 o 
   0 -10  12      572.85      583.93    186.46 o 
   1 -10  12      621.83      613.37    186.46 o 
  -8  -9  12       48.62       68.70    235.53 o 
  -7  -9  12      195.12      358.21    230.63 o 
  -6  -9  12      142.25      112.86    206.09 o 
  -5  -9  12        3.04      -83.42    206.09 o 
  -4  -9  12      539.55      760.58    196.28 o 
  -3  -9  12        1.50       14.72    181.56 o 
  -2  -9  12       91.58       73.60    176.65 o 
  -1  -9  12      133.55      279.70    171.74 o 
   0  -9  12       66.85       83.42    171.74 o 
   1  -9  12      145.10      191.37    171.74 o 
   2  -9  12        6.19       29.44     98.14 o 
   3  -9  12       20.12      -19.63    112.86 o 
   4  -9  12      105.69       49.07     83.42 o 
  -9  -8  12      368.11      500.51    485.79 o 
  -8  -8  12       34.61        9.81    230.63 o 
  -7  -8  12      172.25      137.39    215.91 o 
  -4  -8  12       89.30      142.30    181.56 o 
  -3  -8  12      211.16      269.88    166.84 o 
  -2  -8  12      237.33      211.00    166.84 o 
  -1  -8  12      426.14      505.42    161.93 o 
   0  -8  12      534.11      554.49     88.33 o 
   1  -8  12      501.71      363.12    157.02 o 
   3  -8  12      338.97      255.16     88.33 o 
   4  -8  12      242.02      181.56     78.51 o 
   5  -8  12      197.37      215.91    152.12 o 
   6  -8  12       74.93      112.86    176.65 o 
 -10  -7  12       97.46      -68.70    284.60 o 
  -9  -7  12      142.82       73.60    240.44 o 
  -8  -7  12       18.07     -112.86    220.81 o 
  -7  -7  12        3.44     -137.39    402.37 o 
  -6  -7  12      541.86      407.28    196.28 o 
  -5  -7  12      220.26      250.25    181.56 o 
  -4  -7  12        8.81       24.53    171.74 o 
  -3  -7  12      122.68       83.42    166.84 o 
  -2  -7  12      211.61      260.07    152.12 o 
  -1  -7  12      198.51      161.93    152.12 o 
   0  -7  12      389.73      304.23     98.14 o 
   1  -7  12      396.09      343.49    147.21 o 
   2  -7  12       89.62       78.51    117.77 o 
   3  -7  12      857.35      799.83     78.51 o 
   4  -7  12      573.63      598.65    122.67 o 
   5  -7  12      303.05      304.23    147.21 o 
   6  -7  12      570.93      677.16    142.30 o 
   7  -7  12       21.22      -98.14    191.37 o 
 -10  -6  12       72.14      196.28    269.88 o 
  -9  -6  12      112.35       73.60    225.72 o 
  -8  -6  12      271.90      220.81    132.49 o 
  -7  -6  12        8.62       93.23    166.84 o 
  -6  -6  12        6.98     -127.58    186.46 o 
  -5  -6  12        9.79      250.25    343.49 o 
  -3  -6  12     1279.84     1246.37    161.93 o 
  -2  -6  12      239.23      534.86    147.21 o 
  -1  -6  12     3276.54     3248.41     73.60 o 
   0  -6  12       13.57        4.91     53.98 o 
   1  -6  12     1234.90     1099.16     98.14 o 
   2  -6  12     2308.11     2311.18    122.67 o 
   3  -6  12      447.48      431.81    117.77 o 
   4  -6  12      369.35      363.11     63.79 o 
   5  -6  12       34.74       34.35    152.12 o 
   6  -6  12        9.99       53.98    103.05 o 
   7  -6  12       43.84       58.88     83.42 o 
   8  -6  12        1.33       24.53     93.23 o 
 -11  -5  12       36.13       -4.91    225.72 o 
 -10  -5  12       36.10      176.65    211.00 o 
  -9  -5  12      122.60       63.79    122.67 o 
  -8  -5  12      313.63      569.21    191.37 o 
  -7  -5  12      511.90      363.11    186.46 o 
  -6  -5  12       14.63      -49.07    103.05 o 
  -5  -5  12      440.19      475.98    103.05 o 
  -4  -5  12       47.22       78.51    152.12 o 
  -2  -5  12     5564.90     5898.17    157.02 o 
  -1  -5  12      744.17      745.86     83.42 o 
   0  -5  12     4269.91     4543.84     63.79 o 
   1  -5  12     2263.00     2350.43    107.95 o 
   2  -5  12      131.52      157.02     49.07 o 
   3  -5  12      656.55      711.51    147.21 o 
   4  -5  12       57.16       49.07     68.70 o 
   5  -5  12      726.76      579.02    107.95 o 
   6  -5  12      370.89      186.46    181.56 o 
   7  -5  12       58.84       93.23     78.51 o 
   8  -5  12       32.45       68.70    103.05 o 
   9  -5  12        1.93      -19.63    235.53 o 
 -11  -4  12       10.29       -9.81    215.91 o 
 -10  -4  12        4.51      -29.44    142.30 o 
  -9  -4  12       21.20       58.88    117.77 o 
  -8  -4  12      171.48        9.81    137.39 o 
  -7  -4  12       24.25        0.00     93.23 o 
  -6  -4  12      309.59      289.51    161.93 o 
  -5  -4  12      192.68      196.28     93.23 o 
  -4  -4  12     1417.90     1398.48    132.49 o 
  -3  -4  12      275.23      279.70    137.39 o 
  -2  -4  12     1947.33     2031.48    127.58 o 
  -1  -4  12     2063.28     2114.90     58.88 o 
   0  -4  12       27.63       24.53     83.42 o 
   1  -4  12      187.95      191.37     44.16 o 
   2  -4  12      419.03      485.79     73.60 o 
   3  -4  12      164.31      206.09     68.70 o 
   4  -4  12      134.85       98.14     78.51 o 
   5  -4  12     1181.90     1133.51     83.42 o 
   6  -4  12      297.39      260.07     98.14 o 
   7  -4  12      611.27      755.67    186.46 o 
   8  -4  12       20.13      215.91    206.09 o 
   9  -4  12        2.24      -73.60    235.53 o 
 -11  -3  12      169.37       88.33     88.33 o 
 -10  -3  12        9.24       24.53     93.23 o 
  -9  -3  12        6.25        9.81     73.60 o 
  -8  -3  12        0.66       49.07     83.42 o 
  -7  -3  12       51.96       73.60     88.33 o 
  -6  -3  12      103.08      117.77     78.51 o 
  -5  -3  12      749.98      745.86    107.95 o 
  -4  -3  12     3671.36     3547.73    147.21 o 
  -3  -3  12     3649.36     3557.55    269.88 o 
  -2  -3  12     5076.61     5059.08    132.49 o 
  -1  -3  12        3.29        4.91     53.98 o 
   0  -3  12       16.58       14.72     53.98 o 
   1  -3  12     1908.54     1835.20     98.14 o 
   2  -3  12      400.63      368.02     44.16 o 
   3  -3  12      424.43      446.53     83.42 o 
   4  -3  12      360.56      372.93     63.79 o 
   5  -3  12      280.17      260.07     78.51 o 
   6  -3  12      451.65      471.07    142.30 o 
   7  -3  12     1641.82     1442.65    122.67 o 
   8  -3  12      289.09      201.19     98.14 o 
   9  -3  12        2.20      -39.26    112.86 o 
  10  -3  12      189.11      112.86    142.30 o 
 -12  -2  12       25.73       14.72     93.23 o 
 -11  -2  12      288.66      152.12    127.58 o 
 -10  -2  12       26.26       44.16     98.14 o 
  -9  -2  12       36.36       49.07     78.51 o 
  -8  -2  12       18.73       34.35     63.79 o 
  -7  -2  12       60.79       73.60     78.51 o 
  -6  -2  12      692.05      691.88    142.30 o 
  -5  -2  12        6.54      -53.98    142.30 o 
  -4  -2  12     2041.96     2404.41    250.25 o 
  -3  -2  12     2936.75     2836.22    166.84 o 
  -2  -2  12      398.44      338.58     98.14 o 
  -1  -2  12      184.53      196.28     93.23 o 
   0  -2  12      483.21      461.25     93.23 o 
   1  -2  12     1675.11     1535.88    157.02 o 
   2  -2  12       66.21       49.07     58.88 o 
   3  -2  12     1259.78     1300.34    112.86 o 
   4  -2  12     1349.90     1540.79    122.67 o 
   5  -2  12       61.71       24.53     73.60 o 
   6  -2  12     1359.97     1364.13    181.56 o 
   7  -2  12       30.54       24.53     68.70 o 
   8  -2  12        2.80       14.72    171.74 o 
   9  -2  12      209.94      211.00     98.14 o 
  10  -2  12       95.69      117.77    142.30 o 
  11  -2  12       10.49      181.56    171.74 o 
 -12  -1  12      290.09      314.05    142.30 o 
 -11  -1  12       15.81       19.63    132.49 o 
 -10  -1  12      219.33      230.63     83.42 o 
  -9  -1  12      920.09      834.18     78.51 o 
  -8  -1  12      497.47      490.70     98.14 o 
  -7  -1  12      145.61      152.12     63.79 o 
  -6  -1  12     1256.79     1167.86    112.86 o 
  -5  -1  12     1706.48     1673.27     73.60 o 
  -4  -1  12       15.70        0.00     83.42 o 
  -3  -1  12      214.54      255.16     88.33 o 
  -2  -1  12      671.45      770.39    132.49 o 
  -1  -1  12      728.19      819.46     88.33 o 
   0  -1  12     2695.16     2826.41     73.60 o 
   1  -1  12      535.19      544.67     93.23 o 
   2  -1  12     3025.08     2850.94     88.33 o 
   3  -1  12      816.72      736.04     98.14 o 
   4  -1  12       17.56       39.26    122.67 o 
   6  -1  12        1.46       -4.91     49.07 o 
   7  -1  12       45.36       39.26     63.79 o 
   8  -1  12      103.39      -73.60    161.93 o 
   9  -1  12      202.66      269.88    137.39 o 
  10  -1  12       32.25       49.07    127.58 o 
  11  -1  12      242.90      343.49    225.72 o 
 -12   0  12       19.11       -9.81    152.12 o 
 -11   0  12       19.07       78.51    117.77 o 
 -10   0  12      115.31       98.14     83.42 o 
  -9   0  12       85.53      137.39     78.51 o 
  -8   0  12        7.07      -58.88    161.93 o 
  -7   0  12      110.76      132.49     98.14 o 
  -6   0  12      416.82      402.37     88.33 o 
  -5   0  12       22.50       29.44     73.60 o 
  -4   0  12      324.58      358.21     58.88 o 
  -3   0  12     1201.62     1113.88     63.79 o 
  -2   0  12     1155.26     1354.32    137.39 o 
  -1   0  12     1147.44      951.95    112.86 o 
   0   0  12     1604.87     1687.99     78.51 o 
   1   0  12     6754.09     6693.09    274.79 o 
   2   0  12       91.17       83.42     39.26 o 
   3   0  12     1897.87     1859.74     63.79 o 
   4   0  12      283.60      309.14     63.79 o 
   5   0  12     1373.61     1398.48    112.86 o 
   6   0  12      620.40      588.84    147.21 o 
   7   0  12      153.27      127.58    132.49 o 
   8   0  12      368.34      338.58    112.86 o 
  10   0  12      116.45      225.72    215.91 o 
  11   0  12       42.15       98.14    215.91 o 
 -12   1  12      202.90      -68.70    201.19 o 
 -11   1  12       80.39       44.16     93.23 o 
 -10   1  12       62.76      142.30     93.23 o 
  -9   1  12      102.41      107.95     78.51 o 
  -8   1  12       90.46       93.23    127.58 o 
  -7   1  12       23.03       63.79     83.42 o 
  -6   1  12      236.03      260.07     73.60 o 
  -5   1  12     3768.28     3861.78    152.12 o 
  -4   1  12     1860.57     1864.64     83.42 o 
  -3   1  12     1776.95     1766.51    107.95 o 
  -2   1  12     2463.29     2350.43     73.60 o 
  -1   1  12     1138.33     1158.04     98.14 o 
   0   1  12     6422.70     6408.49    240.44 o 
   1   1  12        4.32       19.63     93.23 o 
   2   1  12      194.38      176.65     68.70 o 
   6   1  12     1046.58     1094.25     98.14 o 
   7   1  12        2.14       53.98    117.77 o 
   8   1  12      319.26      495.60    181.56 o 
   9   1  12       71.46       73.60    127.58 o 
  10   1  12      287.82      269.88    107.95 o 
  11   1  12      242.07      181.56    142.30 o 
  12   1  12      139.98       88.33    161.93 o 
 -11   2  12       35.84       39.26     93.23 o 
 -10   2  12      109.36       98.14    157.02 o 
  -9   2  12       20.00       14.72     88.33 o 
  -8   2  12       99.81       73.60    152.12 o 
  -7   2  12        0.69       14.72     93.23 o 
  -6   2  12      127.86      161.93    103.05 o 
  -5   2  12     2576.45     2561.43    142.30 o 
  -4   2  12     3965.06     3783.27    127.58 o 
  -3   2  12        8.15      -44.16     53.98 o 
  -2   2  12     1359.29     1212.02    127.58 o 
  -1   2  12     1647.75     1692.90    112.86 o 
   0   2  12      137.28       93.23     68.70 o 
   1   2  12       12.53      -53.98     68.70 o 
   2   2  12      552.58      544.67     53.98 o 
   3   2  12      230.88      225.72     83.42 o 
   4   2  12     1326.43     1280.72    112.86 o 
   6   2  12       15.44      -34.35    137.39 o 
   7   2  12      408.07      446.53    107.95 o 
   8   2  12      840.13      745.86    196.28 o 
   9   2  12      598.04      780.21    147.21 o 
  10   2  12      113.90      186.46    176.65 o 
  11   2  12      193.83      142.30    215.91 o 
  12   2  12      333.97      323.86    171.74 o 
 -11   3  12      232.66      250.25    132.49 o 
 -10   3  12       42.22       78.51    107.95 o 
  -9   3  12      220.75      264.98    112.86 o 
  -8   3  12      491.01      417.09     88.33 o 
  -7   3  12      594.28      677.16    103.05 o 
  -6   3  12      561.72      588.84     88.33 o 
  -5   3  12      373.70      338.58     83.42 o 
  -4   3  12       97.02      122.67    176.65 o 
  -3   3  12     1071.86     1138.41     73.60 o 
  -2   3  12        8.91       19.63     63.79 o 
  -1   3  12      235.99      255.16     93.23 o 
   0   3  12      224.71      191.37     63.79 o 
   1   3  12      584.98      647.72     73.60 o 
   2   3  12     1033.60      951.95    122.67 o 
   3   3  12      779.22      691.88     93.23 o 
   4   3  12      780.85      682.07     83.42 o 
   5   3  12      159.05        9.81    122.67 o 
   6   3  12     2005.22     2149.25    279.70 o 
   7   3  12      781.17      829.28    152.12 o 
   8   3  12       46.13       44.16    196.28 o 
   9   3  12      632.38      608.46    127.58 o 
  10   3  12      355.24      544.67    122.67 o 
  11   3  12      943.37     1025.55    157.02 o 
  12   3  12      162.54      274.79    196.28 o 
 -11   4  12        2.70      -14.72    225.72 o 
 -10   4  12      115.23      181.56    368.02 o 
  -9   4  12      543.67      510.32    142.30 o 
  -8   4  12      394.22      318.95    107.95 o 
  -7   4  12     1619.20     1732.16    142.30 o 
  -6   4  12      751.43      637.90    112.86 o 
  -5   4  12       30.57       49.07     63.79 o 
  -4   4  12     1169.34     1266.00     93.23 o 
  -3   4  12       36.84      122.67     63.79 o 
  -2   4  12      633.24      652.63    107.95 o 
  -1   4  12        4.67       14.72     49.07 o 
   0   4  12     3838.58     3989.36    147.21 o 
   1   4  12      704.92      633.00     63.79 o 
   2   4  12      131.93      103.05     93.23 o 
   3   4  12      479.21      446.53     68.70 o 
   4   4  12      140.26      196.28    103.05 o 
   5   4  12        1.24       19.63    107.95 o 
   6   4  12      163.41      117.77    137.39 o 
   7   4  12      745.21      868.53    147.21 o 
   8   4  12       74.57      122.67    107.95 o 
   9   4  12      196.09      333.67    171.74 o 
  10   4  12      403.79      441.63    186.46 o 
  11   4  12       66.58      132.49    112.86 o 
  12   4  12        0.56      166.84    255.16 o 
 -11   5  12       49.28      127.58    201.19 o 
 -10   5  12        3.75       88.33    171.74 o 
  -9   5  12      148.92      211.00    171.74 o 
  -8   5  12      682.25      750.76    250.25 o 
  -7   5  12     1470.66     1540.79     88.33 o 
  -6   5  12      395.92      289.51     78.51 o 
  -5   5  12      127.83      137.39     98.14 o 
  -4   5  12       30.94       98.14     68.70 o 
  -3   5  12      464.96      422.00    122.67 o 
  -2   5  12     1667.65     1580.04    103.05 o 
  -1   5  12     1572.94     1339.60     68.70 o 
   0   5  12     1161.84     1187.48     88.33 o 
   1   5  12      421.51      397.46     88.33 o 
   2   5  12       67.16       83.42    112.86 o 
   3   5  12       45.65       49.07    117.77 o 
   4   5  12      108.20      112.86     63.79 o 
   5   5  12       51.52       88.33     88.33 o 
   6   5  12      806.44      682.07    122.67 o 
   8   5  12       91.19       98.14    161.93 o 
   9   5  12       16.77       19.63    103.05 o 
  10   5  12       71.89     -103.05    206.09 o 
  11   5  12        0.17      245.35    117.77 o 
  12   5  12       43.38       19.63    127.58 o 
 -10   6  12       78.17      279.70    186.46 o 
  -9   6  12     1190.29     1123.69    181.56 o 
  -8   6  12        3.66       -4.91    152.12 o 
  -7   6  12        0.52      -68.70     93.23 o 
  -6   6  12      294.91      269.88    157.02 o 
  -5   6  12       84.77      127.58    142.30 o 
  -4   6  12     1064.61     1059.90     88.33 o 
  -3   6  12     1827.74     1903.90     93.23 o 
  -2   6  12     4865.02     4916.77    137.39 o 
  -1   6  12     1049.15     1064.81     63.79 o 
   0   6  12       77.97       73.60     73.60 o 
   1   6  12      105.91      107.95     78.51 o 
   2   6  12       76.97       63.79     63.79 o 
   3   6  12      164.56      245.35     63.79 o 
   4   6  12      555.58      574.11    103.05 o 
   5   6  12      175.54      196.28     73.60 o 
   6   6  12      666.20      647.72    181.56 o 
   7   6  12      272.23      157.02    132.49 o 
   8   6  12       34.76     -103.05    142.30 o 
  10   6  12       41.28       98.14    176.65 o 
  11   6  12       88.62        4.91    211.00 o 
  12   6  12      328.99      309.14    196.28 o 
 -10   7  12      154.25      196.28    171.74 o 
  -9   7  12       39.32       19.63    181.56 o 
  -8   7  12       71.15      122.67    112.86 o 
  -7   7  12       21.62       44.16    122.67 o 
  -6   7  12       96.82      103.05     98.14 o 
  -5   7  12      785.92      790.02     88.33 o 
  -4   7  12      674.51      608.46    137.39 o 
  -3   7  12      285.83      343.49     93.23 o 
  -2   7  12      528.90      505.42     73.60 o 
  -1   7  12      231.88      206.09    122.67 o 
   0   7  12       97.84      132.49     73.60 o 
   1   7  12      184.00      225.72    127.58 o 
   2   7  12      144.38       63.79     73.60 o 
   3   7  12      304.24      304.23     78.51 o 
   4   7  12     2638.59     3047.22    127.58 o 
   5   7  12      648.74      569.21     68.70 o 
   6   7  12      184.59      147.21     78.51 o 
   7   7  12      422.00      515.23    196.28 o 
   8   7  12      435.65      731.14    211.00 o 
   9   7  12      288.88      112.86    157.02 o 
  10   7  12     1002.24      912.69    142.30 o 
  11   7  12      252.71      358.21    127.58 o 
  12   7  12       81.58      230.63    255.16 o 
  -9   8  12      157.30       39.26    181.56 o 
  -8   8  12       10.76      147.21    147.21 o 
  -7   8  12        2.86      -39.26    147.21 o 
  -6   8  12     1047.36     1059.90    132.49 o 
  -5   8  12     1912.31     1943.16    117.77 o 
  -4   8  12      311.33      274.79    117.77 o 
  -3   8  12      229.10      240.44     88.33 o 
  -2   8  12      107.45      127.58    117.77 o 
  -1   8  12       56.93      107.95     98.14 o 
   0   8  12      557.29      554.49     93.23 o 
   1   8  12       28.03       78.51    127.58 o 
   2   8  12     3568.31     3734.20    269.88 o 
   3   8  12      462.25      520.14    103.05 o 
   4   8  12       77.50       58.88    103.05 o 
   5   8  12       10.26        9.81    152.12 o 
   6   8  12      276.10      309.14    127.58 o 
   7   8  12      221.04      206.09     83.42 o 
   8   8  12      239.65      166.84     83.42 o 
   9   8  12     1570.92     2056.02    230.63 o 
  10   8  12      643.49      696.79    225.72 o 
  -8   9  12      164.17       88.33    171.74 o 
  -7   9  12      150.19      191.37    181.56 o 
  -6   9  12      756.71      780.21    117.77 o 
  -5   9  12     1221.25     1040.28    191.37 o 
  -4   9  12       34.17       78.51    103.05 o 
  -3   9  12       24.83      -34.35    122.67 o 
  -2   9  12     1517.69     1506.44     98.14 o 
  -1   9  12       39.97       83.42     88.33 o 
   0   9  12      181.79      127.58    152.12 o 
   1   9  12     1097.86     1128.60     98.14 o 
   2   9  12       56.47       19.63     88.33 o 
   3   9  12       25.62      -49.07    152.12 o 
   4   9  12        1.46       93.23     78.51 o 
   5   9  12     1863.20     2056.02    201.19 o 
   6   9  12       49.31       93.23     98.14 o 
   7   9  12      234.46      186.46    161.93 o 
   8   9  12     1065.97      780.21    112.86 o 
   9   9  12      246.37      255.16    166.84 o 
  10   9  12       56.94      240.44    181.56 o 
  11   9  12        6.81      215.91    166.84 o 
  -8  10  12      218.47      279.70    127.58 o 
  -7  10  12      634.72      633.00    137.39 o 
  -6  10  12      589.12      588.84    107.95 o 
  -5  10  12      453.54      426.91    211.00 o 
  -4  10  12       20.54      -24.53    215.91 o 
  -3  10  12      123.89      157.02    166.84 o 
  -2  10  12        4.49      -39.26     98.14 o 
  -1  10  12      371.51      274.79    112.86 o 
   0  10  12     1275.18     1212.02    103.05 o 
   1  10  12       44.20       63.79     78.51 o 
   2  10  12        6.65      -19.63     88.33 o 
   3  10  12      108.63      107.95    117.77 o 
   4  10  12      391.08      402.37     88.33 o 
   5  10  12       13.85       -4.91    122.67 o 
   6  10  12      413.23      318.95     98.14 o 
   7  10  12     1648.73     1604.58    250.25 o 
   8  10  12       43.34       78.51    103.05 o 
   9  10  12        7.32      142.30    181.56 o 
  11  10  12      166.52      274.79    161.93 o 
  -7  11  12        8.56        0.00    240.44 o 
  -6  11  12      283.74      343.49    122.67 o 
  -5  11  12       93.08       83.42    112.86 o 
  -4  11  12      166.09      176.65    122.67 o 
  -3  11  12       38.94       14.72     98.14 o 
  -2  11  12       53.99       83.42    132.49 o 
  -1  11  12      609.75      569.21    132.49 o 
   0  11  12      103.79      117.77    117.77 o 
   1  11  12       45.83       19.63     83.42 o 
   2  11  12     2017.41     2183.60    255.16 o 
   3  11  12      391.30      505.42    103.05 o 
   4  11  12       22.65       73.60    157.02 o 
   5  11  12      486.39      564.30     93.23 o 
   6  11  12     1130.73     1104.07    112.86 o 
   7  11  12       70.75       78.51     83.42 o 
   8  11  12       22.22        0.00     88.33 o 
   9  11  12      108.41      260.07    196.28 o 
  10  11  12        0.79       44.16    407.28 o 
  -6  12  12      101.40       58.88    166.84 o 
  -5  12  12      210.77      220.81    230.63 o 
  -4  12  12       67.66      211.00    122.67 o 
  -3  12  12      463.38      387.65    211.00 o 
  -2  12  12        1.65      -34.35    186.46 o 
  -1  12  12       72.32       68.70    191.37 o 
   0  12  12        4.34      -53.98    171.74 o 
   1  12  12     1600.52     1653.65    220.81 o 
   2  12  12     1817.13     2222.85    333.67 o 
   3  12  12       48.46       93.23    137.39 o 
   4  12  12      144.48      117.77    161.93 o 
   5  12  12      135.74      122.67    117.77 o 
   6  12  12        0.93      -19.63     88.33 o 
   7  12  12       81.14       53.98    117.77 o 
   8  12  12       50.07      107.95    363.11 o 
   9  12  12        2.74       93.23    191.37 o 
  -4  13  12       32.63      -34.35    152.12 o 
  -3  13  12        0.15        4.91    166.84 o 
  -2  13  12        7.65       -4.91    215.91 o 
  -1  13  12      148.53      103.05    127.58 o 
   0  13  12      140.03      132.49    117.77 o 
   1  13  12      870.86      799.83    103.05 o 
   2  13  12      494.81      593.74    137.39 o 
   3  13  12        2.67      -19.63    147.21 o 
   4  13  12       31.27      -49.07    343.49 o 
   5  13  12        1.93      161.93    176.65 o 
   6  13  12       75.31       19.63     88.33 o 
   7  13  12      947.23      799.83    152.12 o 
  -2  14  12      332.47      480.88    142.30 o 
  -1  14  12      439.01      520.14    161.93 o 
   0  14  12       37.79       78.51    107.95 o 
   1  14  12        0.95      -78.51    127.58 o 
   2  14  12        2.02      -19.63    127.58 o 
   3  14  12       80.42      -14.72    127.58 o 
   5  14  12       55.20       78.51    122.67 o 
   6  14  12      776.58      716.42    191.37 o 
   7  14  12      153.08       83.42     83.42 o 
   1  15  12       53.55       29.44    142.30 o 
   2  15  12       51.58       88.33    220.81 o 
   3  15  12       77.36      -29.44    211.00 o 
   4  15  12      266.20      186.46    206.09 o 
  -4 -10  13      135.81      157.02    220.81 o 
  -3 -10  13      264.26      245.35    206.09 o 
  -2 -10  13        5.25        0.00    201.19 o 
  -1 -10  13       69.69       53.98    201.19 o 
   0 -10  13      118.75       29.44    196.28 o 
   1 -10  13       28.80       63.79    191.37 o 
  -7  -9  13      131.97      191.37    235.53 o 
  -4  -9  13      332.60      309.14    206.09 o 
  -2  -9  13       92.31       73.60    186.46 o 
  -1  -9  13        9.46       14.72    181.56 o 
   0  -9  13      263.49      368.02    186.46 o 
   1  -9  13      442.02      402.37    176.65 o 
   2  -9  13      249.16       19.63    176.65 o 
   3  -9  13      468.56      387.65    176.65 o 
   4  -9  13      586.70      436.72    137.39 o 
  -8  -8  13        1.89       34.35    240.44 o 
  -7  -8  13        4.63      -98.14    220.81 o 
  -6  -8  13      160.85      343.49    220.81 o 
  -5  -8  13       94.87      -53.98    196.28 o 
  -4  -8  13      182.37      245.35    191.37 o 
  -3  -8  13      227.97      407.28    181.56 o 
  -2  -8  13        8.88      147.21    171.74 o 
   0  -8  13      409.11      598.65    171.74 o 
   2  -8  13      165.32      107.95     63.79 o 
   3  -8  13       12.32       49.07    107.95 o 
   4  -8  13       35.39      -19.63     68.70 o 
   5  -8  13      192.34      181.56    107.95 o 
  -9  -7  13      109.24      314.05    245.35 o 
  -8  -7  13       57.54      147.21    456.35 o 
  -7  -7  13       20.15       29.44    215.91 o 
  -6  -7  13       41.17      -24.53    201.19 o 
  -3  -7  13        9.20      -49.07    171.74 o 
  -2  -7  13      984.01     1094.25    166.84 o 
  -1  -7  13      788.84      814.56    161.93 o 
   0  -7  13      646.70      628.09    147.21 o 
   1  -7  13       24.22       34.35     58.88 o 
   2  -7  13       35.66       53.98     58.88 o 
   3  -7  13       63.55       63.79     68.70 o 
   4  -7  13        3.59        4.91    127.58 o 
   5  -7  13       79.43       93.23     78.51 o 
   6  -7  13      258.27      245.35     98.14 o 
 -10  -6  13       93.65        9.81    152.12 o 
  -9  -6  13       13.66       93.23    142.30 o 
  -8  -6  13      459.50      422.00    147.21 o 
  -7  -6  13       93.86      264.98    176.65 o 
  -6  -6  13     1010.38      947.04    392.56 o 
  -5  -6  13      312.85      294.42    181.56 o 
  -3  -6  13      524.70      598.65    166.84 o 
  -2  -6  13       52.95       88.33    161.93 o 
  -1  -6  13     2295.86     1967.69    157.02 o 
   0  -6  13     1086.43      888.16     73.60 o 
   1  -6  13       16.86       58.88     58.88 o 
   3  -6  13       19.22       -9.81    127.58 o 
   4  -6  13      231.96      196.28    245.35 o 
   5  -6  13      352.20      284.60     83.42 o 
   6  -6  13      208.03      196.28     93.23 o 
   7  -6  13       22.52       53.98    103.05 o 
 -10  -5  13        1.74     -152.12    230.63 o 
  -9  -5  13      113.76      142.30    176.65 o 
  -8  -5  13        6.64       14.72    196.28 o 
  -7  -5  13        8.64      -39.26    127.58 o 
  -6  -5  13       10.72       44.16    186.46 o 
  -5  -5  13      725.22      794.93     93.23 o 
  -4  -5  13        3.65      -88.33     88.33 o 
  -3  -5  13     1022.37      966.67    157.02 o 
  -2  -5  13     2224.55     2482.92    152.12 o 
  -1  -5  13       82.95       53.98     68.70 o 
   0  -5  13       28.93       -9.81     53.98 o 
   1  -5  13      878.67      883.25     63.79 o 
   2  -5  13       92.75      112.86     63.79 o 
   3  -5  13       23.56        9.81     93.23 o 
   4  -5  13      447.44      417.09    117.77 o 
   5  -5  13      286.45      328.77    152.12 o 
   6  -5  13       21.61       -4.91     98.14 o 
   7  -5  13        1.20       19.63     88.33 o 
   8  -5  13        2.10       14.72    103.05 o 
 -11  -4  13      158.77       63.79    230.63 o 
 -10  -4  13       37.70       -9.81    211.00 o 
  -9  -4  13       55.63       58.88    201.19 o 
  -8  -4  13      888.37      947.04    117.77 o 
  -7  -4  13       38.06       73.60    127.58 o 
  -6  -4  13      676.73      598.65    181.56 o 
  -5  -4  13      286.76      328.77     88.33 o 
  -4  -4  13      384.66      348.39    137.39 o 
  -3  -4  13     3233.59     1874.46    657.53 o 
  -2  -4  13       29.75       19.63     53.98 o 
  -1  -4  13      139.71      161.93     58.88 o 
   0  -4  13        4.00       -9.81     58.88 o 
   1  -4  13      378.01      289.51     88.33 o 
   2  -4  13      102.88      117.77     63.79 o 
   3  -4  13     1043.28     1055.00     73.60 o 
   4  -4  13      457.73      441.63    107.95 o 
   5  -4  13      372.23      431.81     83.42 o 
   6  -4  13        8.94       58.88     73.60 o 
   7  -4  13       72.04       83.42     93.23 o 
   8  -4  13       24.88      127.58    122.67 o 
   9  -4  13       23.07       -4.91    142.30 o 
 -11  -3  13        3.52      -29.44     83.42 o 
 -10  -3  13       41.06       49.07    132.49 o 
  -9  -3  13      217.76      181.56     83.42 o 
  -8  -3  13      278.01      245.35    117.77 o 
  -7  -3  13      597.85      652.63    112.86 o 
  -6  -3  13      124.55      147.21    127.58 o 
  -5  -3  13       15.01       49.07     68.70 o 
  -4  -3  13     1646.40     1447.55    117.77 o 
  -3  -3  13       31.24        9.81     83.42 o 
  -2  -3  13       75.49      147.21     88.33 o 
  -1  -3  13     1165.41     1212.02     63.79 o 
   0  -3  13     1576.07     1545.69    166.84 o 
   1  -3  13        5.22       19.63     58.88 o 
   2  -3  13      864.48      947.04     83.42 o 
   3  -3  13      741.09      662.44    122.67 o 
   4  -3  13        1.52       19.63     58.88 o 
   5  -3  13      295.95      294.42     58.88 o 
   6  -3  13      158.60      103.05    112.86 o 
   7  -3  13       76.12       44.16    107.95 o 
   8  -3  13        6.05       49.07     98.14 o 
   9  -3  13      524.90      505.42    127.58 o 
  10  -3  13      248.74      206.09    117.77 o 
 -11  -2  13      165.52       98.14    147.21 o 
 -10  -2  13       44.30       39.26    103.05 o 
  -9  -2  13      864.89      907.79     98.14 o 
  -8  -2  13      140.92      122.67     73.60 o 
  -7  -2  13       23.64       24.53     78.51 o 
  -6  -2  13      825.99      873.44    142.30 o 
  -5  -2  13      554.58      525.04     49.07 o 
  -4  -2  13      721.98      691.88     63.79 o 
  -3  -2  13     2225.62     2365.15    107.95 o 
  -2  -2  13     6493.03     6717.63    147.21 o 
  -1  -2  13     2250.11     2134.53    132.49 o 
   0  -2  13       36.76       29.44     83.42 o 
   1  -2  13     2109.29     2296.46    107.95 o 
   2  -2  13     1947.80     1840.11     73.60 o 
   3  -2  13        3.70      -19.63     68.70 o 
   4  -2  13      112.76      161.93    103.05 o 
   5  -2  13      501.52      363.11     98.14 o 
   6  -2  13      125.95       29.44     73.60 o 
   7  -2  13      194.66      323.86    176.65 o 
   9  -2  13      177.04      191.37    196.28 o 
 -11  -1  13       64.75       73.60    103.05 o 
 -10  -1  13      326.03      260.07     98.14 o 
  -9  -1  13       32.48       73.60    122.67 o 
  -8  -1  13       24.78       39.26     78.51 o 
  -7  -1  13      160.29      206.09     58.88 o 
  -6  -1  13       20.02       -4.91     83.42 o 
  -5  -1  13      435.53      441.63     78.51 o 
  -4  -1  13      882.64      844.00     88.33 o 
  -3  -1  13     2867.65     2733.18    157.02 o 
  -2  -1  13     3236.40     3331.83    107.95 o 
  -1  -1  13      922.58      947.04     68.70 o 
   0  -1  13     2088.67     2271.92     98.14 o 
   1  -1  13      352.58      372.93     68.70 o 
   2  -1  13      466.16      456.35     58.88 o 
   3  -1  13      120.49       63.79    201.19 o 
   4  -1  13     2023.42     2002.04    147.21 o 
   5  -1  13      120.15      186.46    142.30 o 
   6  -1  13        7.83      -19.63    157.02 o 
   7  -1  13      392.82      353.30     98.14 o 
   8  -1  13       18.01       53.98    176.65 o 
   9  -1  13      684.98     1094.25    206.09 o 
  10  -1  13      309.75      235.53    211.00 o 
  11  -1  13      207.88       68.70    171.74 o 
 -10   0  13       30.35       44.16    107.95 o 
  -9   0  13      329.86      318.95    107.95 o 
  -8   0  13       29.69      -34.35    103.05 o 
  -7   0  13       31.28       49.07    112.86 o 
  -6   0  13       90.26       98.14     93.23 o 
  -5   0  13     2366.65     2424.04     93.23 o 
  -4   0  13     2760.25     2860.76     53.98 o 
  -3   0  13      685.57      770.39     58.88 o 
  -2   0  13     2098.66     2149.25    117.77 o 
  -1   0  13     3305.04     3533.01    117.77 o 
   0   0  13       87.34      107.95     63.79 o 
   1   0  13      956.54      966.67     58.88 o 
   2   0  13        3.12        4.91     68.70 o 
   3   0  13      159.60      157.02    103.05 o 
   4   0  13      850.06      834.18    112.86 o 
   5   0  13        1.23        0.00     68.70 o 
   6   0  13     1303.64     1113.88    137.39 o 
   7   0  13       13.76      -68.70    107.95 o 
   8   0  13      410.51      333.67    186.46 o 
   9   0  13      421.50      402.37    147.21 o 
  10   0  13      664.60      844.00    191.37 o 
  11   0  13       70.24       49.07    176.65 o 
 -11   1  13      247.96      299.32    122.67 o 
 -10   1  13      281.78      245.35    112.86 o 
  -9   1  13      545.36      515.23     98.14 o 
  -8   1  13      132.54      132.49    103.05 o 
  -7   1  13      188.34      147.21    112.86 o 
  -6   1  13     1735.10     1717.44     73.60 o 
  -5   1  13     6244.34     6138.61    279.70 o 
  -4   1  13      155.73      196.28     49.07 o 
  -3   1  13      234.14      171.74     83.42 o 
  -2   1  13       13.49       49.07     83.42 o 
  -1   1  13     1033.39     1094.25     98.14 o 
   0   1  13        2.33       14.72     58.88 o 
   1   1  13     2780.93     2949.08    112.86 o 
   2   1  13     9550.65    10064.17    603.56 o 
   3   1  13     1749.63     1687.99     93.23 o 
   4   1  13      111.65       44.16    117.77 o 
   5   1  13      418.03      417.09    127.58 o 
   6   1  13      109.85       78.51    122.67 o 
   7   1  13     1688.54     1643.83    196.28 o 
   8   1  13      759.70      897.97    142.30 o 
   9   1  13      454.99      358.21    107.95 o 
  10   1  13      117.33     -117.77    220.81 o 
  11   1  13      328.20      451.44    240.44 o 
 -11   2  13      180.99      132.49    161.93 o 
 -10   2  13      486.67      402.37    161.93 o 
  -9   2  13      629.72      706.60    166.84 o 
  -8   2  13      971.34     1010.83    107.95 o 
  -7   2  13     2068.86     2105.09     78.51 o 
  -6   2  13     1205.81     1099.16     93.23 o 
  -5   2  13      262.12      323.86     98.14 o 
  -4   2  13      686.18      647.72    171.74 o 
  -3   2  13      816.01      937.23     88.33 o 
  -2   2  13      899.31      893.07     68.70 o 
  -1   2  13     1412.15     1756.69    220.81 o 
   0   2  13     4615.47     4897.15    107.95 o 
   1   2  13     7093.03     7277.02    215.91 o 
   2   2  13     1627.17     1516.25     63.79 o 
   3   2  13      132.02      127.58     83.42 o 
   4   2  13      668.57      633.00    103.05 o 
   5   2  13     2035.99     2124.71    132.49 o 
   6   2  13     1885.19     1913.71    147.21 o 
   7   2  13     1267.57     1364.13    206.09 o 
   8   2  13       24.79       53.98    122.67 o 
   9   2  13        1.52       68.70    112.86 o 
  10   2  13      111.59       19.63    196.28 o 
  11   2  13      276.07      417.09    157.02 o 
 -11   3  13      978.61     1001.02    171.74 o 
 -10   3  13      306.13      314.05    171.74 o 
  -9   3  13      334.54      368.02    142.30 o 
  -8   3  13      556.49      642.81    107.95 o 
  -7   3  13     1043.91      932.32    127.58 o 
  -6   3  13        9.25        4.91    127.58 o 
  -5   3  13        7.00      -73.60     93.23 o 
  -4   3  13     1993.85     2173.78    206.09 o 
  -3   3  13      429.78      382.74     58.88 o 
  -2   3  13      194.64      196.28     93.23 o 
  -1   3  13      973.37      804.74     63.79 o 
   0   3  13      154.29      142.30     58.88 o 
   1   3  13       26.55       24.53    112.86 o 
   2   3  13     1585.49     1854.83    137.39 o 
   3   3  13      124.25      157.02     39.26 o 
   4   3  13      123.46      127.58     49.07 o 
   6   3  13     5430.16     5397.65    157.02 o 
   7   3  13      732.86      765.49    157.02 o 
   8   3  13      153.46       68.70     93.23 o 
   9   3  13       90.46      107.95    181.56 o 
  10   3  13      171.32       93.23    220.81 o 
  11   3  13        3.63       93.23    122.67 o 
  12   3  13      132.18      250.25    269.88 o 
 -11   4  13       95.84       14.72    152.12 o 
 -10   4  13      262.49      240.44    161.93 o 
  -9   4  13     1035.07      927.42    122.67 o 
  -8   4  13       19.12       29.44    103.05 o 
  -7   4  13      113.05        0.00    122.67 o 
  -6   4  13      274.13      240.44    191.37 o 
  -5   4  13     3662.18     3675.31    323.86 o 
  -4   4  13      178.61      196.28    152.12 o 
  -3   4  13      105.29      107.95     73.60 o 
  -2   4  13     5646.97     5270.07    554.49 o 
  -1   4  13        7.77        9.81     68.70 o 
   0   4  13      644.61      574.11    157.02 o 
   1   4  13      773.33      942.14     78.51 o 
   2   4  13     1280.68     1344.51     88.33 o 
   3   4  13       91.85       58.88     93.23 o 
   4   4  13       30.85       29.44    132.49 o 
   5   4  13      788.91      686.97    117.77 o 
   6   4  13      793.15      745.86    127.58 o 
   7   4  13       13.06        9.81    157.02 o 
   8   4  13      186.21      201.19    161.93 o 
   9   4  13      127.66      220.81    201.19 o 
  10   4  13      176.44       63.79    191.37 o 
  11   4  13      314.88      407.28    132.49 o 
  12   4  13      173.98      230.63    161.93 o 
 -10   5  13       46.62      127.58    176.65 o 
  -9   5  13       42.99      132.49    137.39 o 
  -8   5  13       70.33        0.00    230.63 o 
  -7   5  13      781.29      799.83    176.65 o 
  -6   5  13     1193.87     1177.67    122.67 o 
  -5   5  13      779.90      799.83     78.51 o 
  -4   5  13        7.22       98.14    137.39 o 
  -3   5  13     1921.13     1727.25    206.09 o 
  -2   5  13     1124.71     1202.21     83.42 o 
  -1   5  13       59.79       78.51     68.70 o 
   0   5  13      676.18      569.21    107.95 o 
   1   5  13     1206.69     1251.27    147.21 o 
   2   5  13      681.54      765.49     78.51 o 
   3   5  13      500.51      544.67    112.86 o 
   4   5  13     2377.98     2262.11     73.60 o 
   5   5  13      414.65      539.77    103.05 o 
   7   5  13      595.46      515.23    137.39 o 
   9   5  13      164.84      201.19    171.74 o 
  10   5  13      682.15      657.53    103.05 o 
  11   5  13      343.89      377.84    191.37 o 
  12   5  13       20.68     -117.77    289.51 o 
 -10   6  13      250.35      206.09    201.19 o 
  -9   6  13       97.04       63.79    122.67 o 
  -8   6  13      890.67      947.04    186.46 o 
  -7   6  13     2967.88     2914.73    358.21 o 
  -6   6  13     2217.35     2222.85    152.12 o 
  -5   6  13      725.06      691.88     98.14 o 
  -4   6  13     2343.03     2276.83     83.42 o 
  -3   6  13      222.12      171.74     88.33 o 
  -2   6  13       12.56      107.95    127.58 o 
  -1   6  13       84.73      117.77    122.67 o 
   0   6  13      994.05      956.86     83.42 o 
   1   6  13      273.36      402.37     78.51 o 
   2   6  13      892.83      961.76    255.16 o 
   3   6  13      437.29      554.49     88.33 o 
   4   6  13       82.28      -68.70     93.23 o 
   5   6  13      513.03      343.49    103.05 o 
   6   6  13      274.84      235.53    186.46 o 
   7   6  13      680.37     1005.93    206.09 o 
   8   6  13      262.05      348.39    147.21 o 
   9   6  13      347.51      338.58    157.02 o 
  10   6  13      395.69      466.16    240.44 o 
  11   6  13       14.41      137.39    147.21 o 
  12   6  13       19.81       39.26    171.74 o 
 -10   7  13       19.57      -34.35    211.00 o 
  -9   7  13     1444.58     1020.65    353.30 o 
  -8   7  13      850.73      770.39    201.19 o 
  -7   7  13       64.22       19.63     98.14 o 
  -6   7  13        7.62       53.98    176.65 o 
  -5   7  13     1021.53     1138.41    161.93 o 
  -4   7  13     2943.98     3071.76    107.95 o 
  -3   7  13     1832.41     1722.34    132.49 o 
  -2   7  13      564.10      608.46    103.05 o 
  -1   7  13        3.98       93.23     98.14 o 
   0   7  13      266.60      220.81    132.49 o 
   1   7  13       75.19       49.07    161.93 o 
   2   7  13        3.62       -9.81     73.60 o 
   3   7  13      183.08       93.23    137.39 o 
   4   7  13        1.67       39.26     88.33 o 
   5   7  13     4040.37     4067.87    137.39 o 
   6   7  13      374.00      368.02     44.16 o 
   8   7  13     1787.78     2296.46    225.72 o 
  10   7  13        8.12      132.49    142.30 o 
  11   7  13        8.03       24.53    103.05 o 
  -9   8  13      575.19      579.02    176.65 o 
  -8   8  13       18.00       19.63    225.72 o 
  -7   8  13       17.43       14.72    117.77 o 
  -6   8  13      741.24      848.90    107.95 o 
  -5   8  13      108.32      211.00    147.21 o 
  -4   8  13      550.69      368.02    338.58 o 
  -3   8  13      100.16      157.02    117.77 o 
  -2   8  13       11.25      112.86     83.42 o 
  -1   8  13      115.23      196.28     88.33 o 
   0   8  13        1.82      107.95     93.23 o 
   1   8  13       81.05       68.70    157.02 o 
   2   8  13        7.72       -9.81     93.23 o 
   3   8  13       44.13       58.88     73.60 o 
   4   8  13     2767.77     2782.25    147.21 o 
   5   8  13     1076.09     1398.48    157.02 o 
   6   8  13       15.37       34.35     88.33 o 
   7   8  13     2685.19     2340.62     44.16 o 
   8   8  13     1275.35     1349.41    166.84 o 
   9   8  13      449.93      392.56    230.63 o 
  10   8  13       14.76      211.00    250.25 o 
  11   8  13      102.06      309.14    211.00 o 
  -8   9  13       41.49      103.05    127.58 o 
  -7   9  13        1.84       -4.91    137.39 o 
  -6   9  13      161.62      152.12    196.28 o 
  -5   9  13       87.40      142.30    103.05 o 
  -4   9  13      840.81      981.39    161.93 o 
  -3   9  13        3.81      -68.70    132.49 o 
  -2   9  13      472.46      431.81    107.95 o 
  -1   9  13       93.10      186.46    157.02 o 
   0   9  13      857.83      878.35    103.05 o 
   1   9  13      914.47      907.79    103.05 o 
   2   9  13     1093.00     1040.28    152.12 o 
   3   9  13     4761.32     5260.26    166.84 o 
   4   9  13       31.48      -49.07     93.23 o 
   5   9  13        3.70       44.16     98.14 o 
   6   9  13     1274.52     1427.93    171.74 o 
   7   9  13        3.01       88.33    161.93 o 
   8   9  13       30.41        9.81     53.98 o 
   9   9  13       60.54      107.95    176.65 o 
  10   9  13        2.42       14.72    186.46 o 
  11   9  13        8.62       49.07    166.84 o 
  -7  10  13      135.76      215.91    166.84 o 
  -6  10  13        7.34      137.39    157.02 o 
  -5  10  13      643.58      647.72    161.93 o 
  -4  10  13       45.63       98.14    137.39 o 
  -3  10  13        4.65        9.81    127.58 o 
  -2  10  13       51.02       78.51     93.23 o 
  -1  10  13      503.98      520.14    157.02 o 
   0  10  13      254.62      206.09    103.05 o 
   1  10  13     1086.12     1064.81     78.51 o 
   2  10  13     3048.67     3322.01    255.16 o 
   3  10  13       16.94      -14.72    157.02 o 
   4  10  13      179.62      196.28    107.95 o 
   5  10  13      863.34      961.76    117.77 o 
   6  10  13       37.59       -9.81     93.23 o 
   7  10  13       25.08       58.88     83.42 o 
   8  10  13      334.42      260.07    107.95 o 
   9  10  13      430.28      485.79    191.37 o 
  10  10  13       22.57       88.33    201.19 o 
  -6  11  13      532.46      534.86    274.79 o 
  -5  11  13       29.16     -107.95    215.91 o 
  -4  11  13        6.26      -14.72    152.12 o 
  -3  11  13      105.17      171.74    122.67 o 
  -2  11  13       32.14        0.00    137.39 o 
  -1  11  13       69.27      147.21    107.95 o 
   0  11  13      116.49      152.12    147.21 o 
   1  11  13      729.93      868.53     98.14 o 
   2  11  13      123.29       53.98    191.37 o 
   3  11  13        0.93      220.81    323.86 o 
   4  11  13       39.96       98.14    147.21 o 
   5  11  13        1.52      -24.53     98.14 o 
   6  11  13       79.53       34.35     98.14 o 
   7  11  13      694.66      677.16    132.49 o 
   8  11  13      316.00      211.00    240.44 o 
   9  11  13       21.51      -63.79    201.19 o 
  10  11  13       18.96       53.98    426.91 o 
  -5  12  13       86.75      166.84    186.46 o 
  -4  12  13        8.63      -44.16    152.12 o 
  -3  12  13      331.69      451.44    112.86 o 
  -2  12  13       22.48      -53.98    201.19 o 
  -1  12  13      328.46      348.39    122.67 o 
   0  12  13      245.33      274.79    152.12 o 
   1  12  13        1.20      -63.79    147.21 o 
   2  12  13        7.52       44.16    112.86 o 
   3  12  13      158.01      191.37     83.42 o 
   5  12  13        3.86       83.42    107.95 o 
   6  12  13     1364.88     1344.51    152.12 o 
   7  12  13      748.99      682.07    132.49 o 
   8  12  13       20.55      220.81    377.84 o 
   9  12  13        0.56      132.49    196.28 o 
  -4  13  13       13.17       63.79    206.09 o 
  -3  13  13       14.98      107.95    117.77 o 
  -2  13  13       57.12       78.51    117.77 o 
  -1  13  13      174.57      117.77    107.95 o 
   0  13  13      114.34       34.35    152.12 o 
   1  13  13       32.12      -44.16     98.14 o 
   2  13  13      191.29      338.58    117.77 o 
   3  13  13      294.25      382.74     98.14 o 
   4  13  13      315.56      196.28    181.56 o 
   5  13  13      347.74      456.35    215.91 o 
   6  13  13      418.40      358.21     88.33 o 
   7  13  13       37.25      -39.26    132.49 o 
  -2  14  13       43.11      -63.79    161.93 o 
  -1  14  13        3.34      -78.51    215.91 o 
   0  14  13      161.16      279.70    122.67 o 
   1  14  13      258.96      328.77    255.16 o 
   2  14  13      233.97      122.67    211.00 o 
   3  14  13      464.94      529.95    215.91 o 
   4  14  13      766.67      544.67    191.37 o 
   5  14  13      375.23      353.30    215.91 o 
   6  14  13      120.09      274.79    191.37 o 
   2  15  13      251.32      225.72    147.21 o 
   3  15  13      664.56      490.70    225.72 o 
  -2 -10  14       14.28      122.67    206.09 o 
  -1 -10  14       58.91       63.79    206.09 o 
  -6  -9  14       32.13     -112.86    235.53 o 
  -5  -9  14        7.33      255.16    215.91 o 
  -4  -9  14      196.39      211.00    215.91 o 
  -3  -9  14       83.93      181.56    206.09 o 
  -2  -9  14      254.70      289.51    196.28 o 
  -1  -9  14       71.35       29.44    186.46 o 
   0  -9  14     1115.36      942.14    191.37 o 
   1  -9  14      109.23      127.58    181.56 o 
   2  -9  14       30.28     -117.77    368.02 o 
  -7  -8  14        2.53       39.26    240.44 o 
  -6  -8  14      675.20      662.44    225.72 o 
  -3  -8  14       21.43      176.65    191.37 o 
  -2  -8  14      355.19      500.51    372.93 o 
  -1  -8  14      501.35      569.21    176.65 o 
   1  -8  14       11.05       88.33    166.84 o 
   2  -8  14        1.32      -98.14    166.84 o 
   3  -8  14        1.79       19.63     88.33 o 
   4  -8  14       64.74       78.51     93.23 o 
  -8  -7  14       81.79       73.60    240.44 o 
  -7  -7  14      546.69      686.97    230.63 o 
  -6  -7  14     1059.97     1015.74    215.91 o 
  -5  -7  14      549.17      672.25    201.19 o 
  -4  -7  14      254.83      353.30    186.46 o 
  -3  -7  14       14.18       68.70    181.56 o 
  -2  -7  14      283.02      240.44    176.65 o 
  -1  -7  14        7.18       98.14    161.93 o 
   0  -7  14      552.31      579.02     93.23 o 
   1  -7  14      102.42       58.88     73.60 o 
   2  -7  14       75.74      137.39     98.14 o 
   3  -7  14        3.40       24.53     68.70 o 
   4  -7  14       62.08      152.12     88.33 o 
   5  -7  14      459.03      338.58    127.58 o 
   6  -7  14      117.29      112.86     88.33 o 
  -9  -6  14       24.14       53.98    132.49 o 
  -8  -6  14      100.64      230.63    152.12 o 
  -7  -6  14      132.66      127.58    260.07 o 
  -6  -6  14     1082.39      839.09    206.09 o 
  -5  -6  14      247.73      294.42    191.37 o 
  -4  -6  14      122.90      358.21    358.21 o 
  -3  -6  14      421.21      441.63    166.84 o 
  -2  -6  14      499.20      525.04    166.84 o 
  -1  -6  14     2302.22     2281.74    166.84 o 
   0  -6  14      484.83      475.98    112.86 o 
   1  -6  14     1634.54     1398.48    260.07 o 
   2  -6  14      253.68      343.49    142.30 o 
   3  -6  14      177.86      309.14     58.88 o 
   4  -6  14      566.34      583.93    127.58 o 
   5  -6  14        8.40       83.42     78.51 o 
   6  -6  14       18.05       78.51     93.23 o 
   7  -6  14      358.67      260.07    152.12 o 
 -10  -5  14      204.08      269.88    240.44 o 
  -9  -5  14       56.71       49.07    220.81 o 
  -8  -5  14      452.11      461.25    230.63 o 
  -7  -5  14      295.53      343.49    157.02 o 
  -6  -5  14      116.43      -29.44    196.28 o 
  -5  -5  14       82.02      -29.44    122.67 o 
  -4  -5  14      130.91      147.21    171.74 o 
  -1  -5  14      477.29      623.18     73.60 o 
   0  -5  14     2311.70     2144.34    127.58 o 
   1  -5  14      109.85       68.70     63.79 o 
   2  -5  14      456.75      441.63     93.23 o 
   3  -5  14     1958.64     2021.67    103.05 o 
   4  -5  14       90.95       19.63     63.79 o 
   5  -5  14      981.54      873.44    196.28 o 
   6  -5  14        7.32       14.72     73.60 o 
   7  -5  14      276.52      274.79    132.49 o 
   8  -5  14       94.96      240.44    235.53 o 
 -10  -4  14      101.31      235.53    220.81 o 
  -9  -4  14      449.52      628.09    211.00 o 
  -8  -4  14      416.01      343.49    181.56 o 
  -7  -4  14      422.41      323.86    112.86 o 
  -6  -4  14       92.22      166.84    171.74 o 
  -5  -4  14       47.21      -78.51    112.86 o 
  -4  -4  14     2095.36     2046.20    176.65 o 
  -3  -4  14      495.08      392.56     98.14 o 
  -2  -4  14     1230.09     1275.81     68.70 o 
  -1  -4  14     2165.35     2355.34    107.95 o 
   0  -4  14       91.55       58.88     73.60 o 
   1  -4  14        0.56      -19.63     68.70 o 
   2  -4  14      442.46      456.35     49.07 o 
   3  -4  14       44.55       44.16     73.60 o 
   4  -4  14       25.12      -34.35     58.88 o 
   5  -4  14      866.21      878.35     78.51 o 
   6  -4  14       16.02       34.35     68.70 o 
   7  -4  14      256.46      274.79    196.28 o 
   8  -4  14        2.64       73.60    215.91 o 
   9  -4  14       26.82        4.91    250.25 o 
 -11  -3  14       11.33      103.05    245.35 o 
 -10  -3  14      218.07      220.81    220.81 o 
  -9  -3  14      405.24      269.88    171.74 o 
  -8  -3  14      258.55      294.42     73.60 o 
  -7  -3  14       64.48      103.05     83.42 o 
  -6  -3  14        5.09       53.98     78.51 o 
  -5  -3  14     1365.86     1354.32    117.77 o 
  -4  -3  14      514.25      451.44    122.67 o 
  -3  -3  14      133.05       88.33     68.70 o 
  -2  -3  14     2257.13     2355.34     78.51 o 
  -1  -3  14        2.41       -9.81     78.51 o 
   0  -3  14      748.16      716.42     73.60 o 
   1  -3  14      783.61      819.46     93.23 o 
   2  -3  14       26.71       24.53     68.70 o 
   3  -3  14        5.14       29.44    117.77 o 
   4  -3  14       80.98      147.21     83.42 o 
   5  -3  14       28.96       63.79    103.05 o 
   6  -3  14      502.21      618.28    171.74 o 
   7  -3  14        1.46       29.44    103.05 o 
   8  -3  14        0.01      112.86    186.46 o 
   9  -3  14      132.48      211.00    235.53 o 
 -11  -2  14      152.29      122.67    132.49 o 
 -10  -2  14        0.77      -29.44    117.77 o 
  -9  -2  14      284.09      348.39    211.00 o 
  -8  -2  14      139.17      176.65     68.70 o 
  -7  -2  14      814.82      834.18    127.58 o 
  -6  -2  14      472.96      559.39     88.33 o 
  -5  -2  14      556.72      662.44    107.95 o 
  -4  -2  14      965.25     1064.81     53.98 o 
  -3  -2  14      342.02      348.39     93.23 o 
  -2  -2  14        4.91      -24.53     83.42 o 
  -1  -2  14      234.87      250.25     88.33 o 
   0  -2  14       11.23       29.44     49.07 o 
   1  -2  14        5.70       68.70     98.14 o 
   2  -2  14      488.97      436.72     53.98 o 
   3  -2  14      297.03      333.67     83.42 o 
   4  -2  14      510.20      495.60     68.70 o 
   5  -2  14      135.23      171.74     78.51 o 
   6  -2  14      224.24      235.53    152.12 o 
   7  -2  14      163.45      103.05     98.14 o 
   8  -2  14       18.56       78.51     98.14 o 
   9  -2  14      236.61      318.95    117.77 o 
  10  -2  14      859.95      731.14    117.77 o 
 -11  -1  14       45.79       44.16    117.77 o 
 -10  -1  14      276.97      250.25    152.12 o 
  -9  -1  14     1157.57      951.95    206.09 o 
  -8  -1  14      907.59      971.58    112.86 o 
  -7  -1  14      292.02      255.16     78.51 o 
  -6  -1  14      148.27      112.86     53.98 o 
  -5  -1  14     4217.19     4519.31    289.51 o 
  -4  -1  14      833.90      897.97    132.49 o 
  -3  -1  14      920.94      912.69    142.30 o 
  -2  -1  14       25.58        9.81     88.33 o 
  -1  -1  14       69.91       19.63     73.60 o 
   0  -1  14     1178.05     1270.90     73.60 o 
   1  -1  14      488.62      544.67     58.88 o 
   2  -1  14     1581.71     1560.41    122.67 o 
   3  -1  14       10.25       29.44     53.98 o 
   4  -1  14      297.33      294.42     68.70 o 
   5  -1  14       32.82       14.72     78.51 o 
   6  -1  14      147.80      127.58     73.60 o 
   7  -1  14      225.12      152.12    171.74 o 
   8  -1  14      245.38      176.65    196.28 o 
   9  -1  14      202.51      196.28     98.14 o 
  10  -1  14      169.41      176.65    107.95 o 
 -11   0  14      444.67      392.56    186.46 o 
 -10   0  14      926.98      927.42    294.42 o 
  -9   0  14     1639.85     1550.60    107.95 o 
  -8   0  14      660.37      804.74    157.02 o 
  -7   0  14        3.30        0.00     83.42 o 
  -6   0  14      543.31      642.81     93.23 o 
  -5   0  14      322.05      264.98     83.42 o 
  -4   0  14      498.15      510.32     68.70 o 
  -3   0  14     1058.26     1266.00    196.28 o 
  -2   0  14       55.86      107.95     53.98 o 
  -1   0  14        7.70       -4.91     83.42 o 
   0   0  14     1437.84     1418.11    103.05 o 
   1   0  14     2428.22     2571.25    161.93 o 
   2   0  14       87.19      107.95     73.60 o 
   3   0  14       74.86       44.16     49.07 o 
   4   0  14      540.95      534.86     49.07 o 
   5   0  14        2.22      -24.53    103.05 o 
   6   0  14       62.29       34.35    152.12 o 
   7   0  14     1602.27     1638.92     98.14 o 
   8   0  14      880.48     1005.93    152.12 o 
   9   0  14        1.76      -34.35    117.77 o 
  10   0  14        6.60      157.02    181.56 o 
  11   0  14        0.01       39.26    235.53 o 
 -11   1  14      294.30      377.84    142.30 o 
 -10   1  14      568.31      608.46    112.86 o 
  -9   1  14      171.13      161.93     98.14 o 
  -8   1  14      154.53      142.30    112.86 o 
  -7   1  14      906.93      848.90    103.05 o 
  -6   1  14      292.07      294.42     53.98 o 
  -5   1  14        0.99       14.72     83.42 o 
  -4   1  14      505.47      520.14     73.60 o 
  -3   1  14     1354.71     1442.65     98.14 o 
  -2   1  14       95.62       73.60     93.23 o 
  -1   1  14     2004.35     2046.20    117.77 o 
   0   1  14     2004.50     1967.69     63.79 o 
   1   1  14        0.87      -19.63     49.07 o 
   2   1  14       36.45       68.70     93.23 o 
   3   1  14      405.34      289.51     98.14 o 
   6   1  14     1330.31     1442.65    147.21 o 
   7   1  14      482.27      475.98    171.74 o 
   8   1  14      286.01      348.39    127.58 o 
   9   1  14       86.77      250.25    215.91 o 
  10   1  14        0.35      -49.07    132.49 o 
  11   1  14      257.80      201.19    127.58 o 
 -11   2  14       75.01      166.84    117.77 o 
 -10   2  14        1.98      107.95     83.42 o 
  -9   2  14        4.11      -53.98    117.77 o 
  -8   2  14       66.18       68.70    107.95 o 
  -7   2  14      260.32      211.00    127.58 o 
  -6   2  14        5.17      -83.42     98.14 o 
  -5   2  14      667.04      755.67     58.88 o 
  -4   2  14      217.16      211.00     78.51 o 
  -3   2  14       65.44       68.70     68.70 o 
  -2   2  14     1441.06     1467.18     68.70 o 
  -1   2  14     1567.62     1452.46    117.77 o 
   0   2  14      157.68      196.28     83.42 o 
   1   2  14        6.83       68.70     98.14 o 
   2   2  14     1176.71     1192.39     78.51 o 
   3   2  14      582.48      750.76    147.21 o 
   4   2  14      395.82      412.18    107.95 o 
   5   2  14     2518.19     2330.81    142.30 o 
   6   2  14     1901.16     1604.58    147.21 o 
   7   2  14      709.68      691.88    112.86 o 
   8   2  14     2373.37     2070.74    191.37 o 
   9   2  14      350.33      397.46    206.09 o 
  10   2  14      459.79      686.97    215.91 o 
  11   2  14      252.30      176.65    176.65 o 
 -11   3  14        0.77        4.91    171.74 o 
 -10   3  14       16.99       53.98     98.14 o 
  -9   3  14      217.52      294.42    103.05 o 
  -8   3  14       34.94      103.05    127.58 o 
  -7   3  14      332.59      338.58    137.39 o 
  -6   3  14      922.19     1010.83    147.21 o 
  -5   3  14      463.10      417.09     78.51 o 
  -4   3  14      509.73      471.07     63.79 o 
  -3   3  14     3294.51     3248.41    152.12 o 
  -2   3  14      138.63       63.79     63.79 o 
  -1   3  14        0.30       19.63     49.07 o 
   0   3  14       54.62      122.67    103.05 o 
   1   3  14     1982.97     1923.53     58.88 o 
   2   3  14       81.17       93.23     73.60 o 
   3   3  14      148.56      157.02     93.23 o 
   4   3  14      646.00      790.02    161.93 o 
   5   3  14       29.12      -49.07    117.77 o 
   6   3  14      452.78      588.84    147.21 o 
   7   3  14      674.66      927.42    161.93 o 
   8   3  14      967.02      912.69    107.95 o 
   9   3  14       79.64      142.30    122.67 o 
  10   3  14      748.19      897.97    161.93 o 
  11   3  14     1025.90      951.95    157.02 o 
 -10   4  14       39.77       58.88    191.37 o 
  -9   4  14      163.00      235.53    103.05 o 
  -8   4  14      691.01      554.49    137.39 o 
  -7   4  14     1711.06     1678.18     98.14 o 
  -6   4  14      727.25      745.86    107.95 o 
  -5   4  14       20.62       19.63    181.56 o 
  -4   4  14      691.22      628.09    211.00 o 
  -3   4  14        2.00       93.23    117.77 o 
  -2   4  14       38.83       -4.91     68.70 o 
  -1   4  14      218.06      142.30     78.51 o 
   0   4  14      281.90      348.39     78.51 o 
   1   4  14      185.35      112.86     88.33 o 
   2   4  14      194.03      245.35     88.33 o 
   3   4  14      462.21      323.86    127.58 o 
   4   4  14       86.26      117.77     83.42 o 
   5   4  14      267.29      333.67    181.56 o 
   6   4  14     1455.39     1378.86    132.49 o 
   8   4  14      304.11      392.56    171.74 o 
   9   4  14      239.29      318.95    132.49 o 
  10   4  14      495.26      436.72    220.81 o 
  11   4  14      581.33      471.07    166.84 o 
 -10   5  14      140.81      196.28    215.91 o 
  -9   5  14      141.05      171.74    152.12 o 
  -8   5  14     1643.51     1575.13    137.39 o 
  -7   5  14      511.59      495.60    157.02 o 
  -6   5  14      101.86       88.33    137.39 o 
  -5   5  14       18.65      -49.07     83.42 o 
  -4   5  14        2.77      -14.72    127.58 o 
  -3   5  14       82.28       68.70     73.60 o 
  -2   5  14      146.52      107.95     68.70 o 
  -1   5  14     1410.28     1197.30    112.86 o 
   0   5  14       50.69      112.86    166.84 o 
   1   5  14      174.11      171.74     83.42 o 
   2   5  14      637.46      618.28     63.79 o 
   3   5  14      102.40       24.53     68.70 o 
   4   5  14     1166.17      907.79    117.77 o 
   6   5  14     1059.01     1511.34    191.37 o 
   7   5  14      232.80      255.16    142.30 o 
   8   5  14      383.95      358.21    152.12 o 
   9   5  14      331.39      368.02    127.58 o 
  10   5  14        0.07      107.95    112.86 o 
  11   5  14       17.76      127.58    220.81 o 
 -10   6  14      405.61      363.11    220.81 o 
  -9   6  14      686.93      740.95    284.60 o 
  -8   6  14      485.92      466.16    220.81 o 
  -7   6  14       33.34       -9.81     93.23 o 
  -6   6  14       16.18      -53.98    127.58 o 
  -5   6  14      110.00       19.63     88.33 o 
  -4   6  14      331.08      323.86     88.33 o 
  -3   6  14     1333.41     1275.81    152.12 o 
  -2   6  14      391.95      466.16     98.14 o 
  -1   6  14      204.95      166.84    103.05 o 
   0   6  14      190.90      186.46     78.51 o 
   1   6  14        0.99      -49.07    142.30 o 
   2   6  14        5.82      -24.53    142.30 o 
   3   6  14       32.32       -9.81     78.51 o 
   4   6  14     4425.69     4352.47    171.74 o 
   5   6  14      783.52      726.23     73.60 o 
   6   6  14      110.01      147.21    338.58 o 
   7   6  14      112.88       63.79    211.00 o 
   8   6  14        9.59      -73.60    152.12 o 
   9   6  14       48.70      157.02    161.93 o 
  10   6  14       93.46       68.70    132.49 o 
  11   6  14      253.21      279.70    235.53 o 
  -9   7  14      139.46      127.58    191.37 o 
  -8   7  14      309.26      382.74    107.95 o 
  -7   7  14      190.12      289.51     93.23 o 
  -6   7  14      306.45      255.16    103.05 o 
  -5   7  14      259.95      358.21    152.12 o 
  -4   7  14      651.17      765.49    117.77 o 
  -3   7  14     1698.54     1835.20    112.86 o 
  -2   7  14      108.75      166.84    137.39 o 
  -1   7  14       41.98       83.42     78.51 o 
   0   7  14      905.55      829.28     83.42 o 
   1   7  14      215.13      461.25    176.65 o 
   2   7  14      416.38      299.32     88.33 o 
   3   7  14     2105.69     2080.55     93.23 o 
   4   7  14      925.41     1104.07    161.93 o 
   5   7  14      146.98       93.23     73.60 o 
   6   7  14      336.78      333.67    147.21 o 
   7   7  14      492.41      294.42    152.12 o 
   8   7  14      234.69      402.37    225.72 o 
   9   7  14        8.45     -122.67    240.44 o 
  10   7  14      260.86      407.28    127.58 o 
  11   7  14      136.70      191.37    196.28 o 
  -9   8  14       71.42       19.63    220.81 o 
  -8   8  14      990.59     1030.46    215.91 o 
  -7   8  14        1.77       78.51    161.93 o 
  -6   8  14      107.08      206.09    181.56 o 
  -5   8  14       43.78      245.35    230.63 o 
  -4   8  14       11.03       34.35     88.33 o 
  -3   8  14      307.26      441.63     98.14 o 
  -2   8  14       13.21       14.72    137.39 o 
  -1   8  14       85.47      112.86     88.33 o 
   0   8  14      119.54      279.70    137.39 o 
   1   8  14      343.99      402.37    171.74 o 
   2   8  14      936.45      966.67     78.51 o 
   3   8  14      174.26      215.91     78.51 o 
   4   8  14       86.60       -4.91    147.21 o 
   5   8  14       72.01       19.63    107.95 o 
   6   8  14        8.02      -58.88     98.14 o 
   8   8  14      704.13      652.63    171.74 o 
  10   8  14      318.32      633.00    264.98 o 
  11   8  14        7.94       14.72    152.12 o 
  -8   9  14        2.07       53.98    230.63 o 
  -7   9  14        3.05      -83.42    230.63 o 
  -6   9  14      349.86      441.63    147.21 o 
  -5   9  14      606.47      564.30    142.30 o 
  -4   9  14       27.11      137.39    122.67 o 
  -3   9  14       26.37       -4.91    112.86 o 
  -2   9  14      339.12      407.28    171.74 o 
  -1   9  14      182.16      166.84    137.39 o 
   0   9  14      144.57      142.30    161.93 o 
   1   9  14     4512.35     4676.33    377.84 o 
   2   9  14      151.88      191.37     78.51 o 
   3   9  14        4.02       19.63    137.39 o 
   4   9  14       32.49      -83.42    112.86 o 
   5   9  14     1555.03     1526.06     93.23 o 
   6   9  14      155.88       63.79    176.65 o 
   7   9  14        6.40        4.91    171.74 o 
   8   9  14      905.88     1167.86    186.46 o 
   9   9  14      581.95      466.16    186.46 o 
  10   9  14      237.99      363.11    196.28 o 
  11   9  14       63.21      206.09    142.30 o 
  -7  10  14       47.29       49.07    132.49 o 
  -6  10  14        0.22       73.60    137.39 o 
  -5  10  14        0.47       14.72    142.30 o 
  -4  10  14      527.97      515.23    112.86 o 
  -3  10  14      253.56      230.63    147.21 o 
  -2  10  14      584.15      451.44    166.84 o 
  -1  10  14       20.76      -58.88    152.12 o 
   0  10  14      542.74      495.60    186.46 o 
   1  10  14      179.91      142.30    147.21 o 
   2  10  14       61.76      122.67    117.77 o 
   3  10  14      115.41      147.21     88.33 o 
   4  10  14       65.91       53.98     88.33 o 
   5  10  14       34.89       49.07    107.95 o 
   6  10  14      745.71      883.25    171.74 o 
   7  10  14      644.09      466.16    171.74 o 
   8  10  14      122.42      196.28    201.19 o 
   9  10  14        1.73      -88.33    196.28 o 
  10  10  14       11.66      152.12    211.00 o 
  -6  11  14       51.59       29.44    137.39 o 
  -5  11  14      159.91      255.16    127.58 o 
  -4  11  14      258.26      304.23    122.67 o 
  -3  11  14       31.44      107.95    196.28 o 
  -2  11  14       23.04       93.23    201.19 o 
  -1  11  14        5.30        9.81    103.05 o 
   0  11  14      131.74       83.42    196.28 o 
   2  11  14      378.73      274.79    225.72 o 
   4  11  14       10.07       73.60    171.74 o 
   5  11  14       59.80       49.07    137.39 o 
   6  11  14      909.81      790.02    107.95 o 
   7  11  14      427.95      294.42    166.84 o 
   9  11  14       30.20      -58.88    215.91 o 
  -5  12  14      194.35      279.70    127.58 o 
  -4  12  14       17.89      206.09    230.63 o 
  -3  12  14       37.73      -93.23    127.58 o 
  -2  12  14        8.09      -53.98    166.84 o 
  -1  12  14        5.31      -49.07    132.49 o 
   0  12  14      482.72      490.70    201.19 o 
   1  12  14      818.83      956.86    206.09 o 
   2  12  14      965.31      844.00    186.46 o 
   3  12  14      538.79      819.46    181.56 o 
   4  12  14      505.42      495.60    240.44 o 
   5  12  14       73.13       44.16    206.09 o 
   6  12  14      283.67      304.23    107.95 o 
   7  12  14       13.21       73.60    112.86 o 
   9  12  14        0.61       14.72    206.09 o 
  -4  13  14        0.38       -4.91    157.02 o 
  -3  13  14        4.10      152.12    245.35 o 
  -2  13  14        3.65       29.44    196.28 o 
  -1  13  14      122.40       93.23    117.77 o 
   0  13  14     1147.22     1251.27    157.02 o 
   1  13  14       25.14      112.86    127.58 o 
   2  13  14      257.37      402.37    181.56 o 
   3  13  14      640.38      633.00    196.28 o 
   4  13  14      309.13      284.60    157.02 o 
   5  13  14      124.55      220.81    215.91 o 
   6  13  14       15.82      -34.35    117.77 o 
   7  13  14      510.85      583.93    117.77 o 
  -2  14  14      181.98       58.88    186.46 o 
  -1  14  14      148.20      206.09    147.21 o 
   0  14  14      153.63      215.91    147.21 o 
   1  14  14      256.00      422.00    269.88 o 
   2  14  14      178.89      161.93    122.67 o 
   3  14  14      201.29      186.46    220.81 o 
   4  14  14       74.82       88.33    166.84 o 
   5  14  14       17.53        4.91    117.77 o 
   6  14  14      112.59      117.77    397.46 o 
  -4  -9  15       97.16      -14.72    220.81 o 
  -3  -9  15        2.39      112.86    215.91 o 
  -2  -9  15       52.04     -171.74    211.00 o 
  -1  -9  15      232.89      274.79    196.28 o 
   0  -9  15       16.79       14.72    191.37 o
[truncated: 129,752 more chars]
